# Supplementary material for: How do household living conditions and gender-related decision-making influence child stunting in Rwanda? A population-based study
Source: PLoS One. 2024 Mar 13;19(3):e0290919. doi: 10.1371/journal.pone.0290919 (PMC10936808; doi:10.1371/journal.pone.0290919)
Supplement: S1 Dataset — (CSV) [file pone.0290919.s002.csv]

new_id	id	a0_date_of_interview	a0_guardian_signed_witnessed_consent	a0_respondent	a0_Ubudehe_category	a1_age	a2_deliver_alive_child_in_time_period	a2_twin_or_triple	a3_4_district	a3_5_cell	a3_6_sector	a3_7_village	a3_8_latitude	a3_9_longitude	a4_maritial_status	a5_married_at_age	a6_number_people_in_household	a7_number_children_birth_to	a8_number_alive_children	a9_children_ages	a9_children_ages_new	a10_sex_of_household_head	a11_relationship_with_household_head	a12_religion	a13_attended_school	a14_education_level	a15_total_years_school_and_university	a16_main_daily_activity	a17_paidjob_type	a18_occupation	a19_health_insurance	a20_partner_age	a21_partner_attended_school	a22_partner_education_level	a23_paertner_total_years_school_university	a24_partner_has_job	a25_partner_job_type	a26_partner_occupation	a27_total_household_income	a28_1_selling	a28_2_salary	a28_3_pension	a28_4_social_protection	a28_5_disability_benefit	a28_6_other	a29_1_food	a29_2_health_care	a29_3_rent	a29_4_education
1	88	11/24/2021	Yes	Yes	Ubudehe 3	30	Yes	No	Rulindo	Mukoto	Bushoki	Buvumo	-1.7087	29.9128	Married (monogamy)	24	3	2	2	1. 4years 2. 1.6years	4,1	Male	Wife	Catholicism	Yes	Primary level complete (6-8 years)	8	I am on irregular paid work	Part time paid employment	I am a non-skilled worker	Yes, community based	34	Yes	Secondary School, Senior 5-6 complete	12	Yes	Part time paid employment	He is a skilled worker	17,500-35,000 RWF	0	20000	0	0	0	0	10000	220	0	15000
2	91	11/24/2021	Yes	Yes	Ubudehe 1	43	Yes	No	Rulindo	Rubona	Shyorongi	Bwimo	-1.8543	29.9434	Cohabitating with a man/woman	23	5	3	2	2008, 2020	13,1	Female	I am head of household	Protestantism	No			I work in the field	Part time paid employment	I am a non-skilled worker	Yes, community based	45	No			Yes	Irregular paid work	He is a non-skilled worker	Less than 17,500 RWF	7000	0	0	0	0	3000	6000	100	0	0
3	92	11/24/2021	Yes	Yes	Ubudehe 2	27	Yes	No	Rulindo	Rubona	Shyorongi	Bwimo	-1.8544	29.9416	Married (monogamy)	22	4	2	2	6,2	6,2	Male	Wife	Protestantism	Yes	Primary level complete (6-8 years)	6	I am a housewife		I am a non-skilled worker	Yes, community based	33	Yes	Primary level but not complete (less than 6 years)	2	No		He is a non-skilled worker	Less than 17,500 RWF	5000	0	0	0	0	0	2000	500	0	1000
4	94	11/24/2021	Yes	Yes	Ubudehe 3	33	Yes	No	Rulindo	Rubona	Shyorongi	Bwimo	-1.8526	29.9419	Married (monogamy)	27	4	2	2	3,6	3,6	Male	Wife	Protestantism	Yes	Primary level but not complete (less than 6 years)	5	I am a housewife		I am a non-skilled worker	Yes, community based	32	Yes	Primary level but not complete (less than 6 years)	5	No		He is a non-skilled worker	Less than 17,500 RWF	0	0	0	0	0	0	5000	1000	0	0
6	100	11/24/2021	Yes	Yes	Ubudehe 2	26	Yes	No	Rulindo	Rubona	Shyorongi	Bwimo	-1.8531	29.9437	Married (monogamy)	24	3	1	1	1	1	Male	Wife	Protestantism	Yes	Secondary school but not complete	9	I am on irregular paid work	Irregular paid work, i.e. once in a while	I am a skilled worker	Yes, community based	24	Yes	Secondary school but not complete	9	Yes	Irregular paid work	He is a non-skilled worker	36,000-99,000 RWF	10000	20000	0	0	0	10000	15000	5000	0	0
7	680	11/24/2021	Yes	Yes	Ubudehe 3	40	Yes	No	Rulindo	Rubona	Shyorongi	Bwimo	-1.8515	29.9439	Widowed	21	5	4	4	15,5,3,1.5	15,5,3,1	Female	I am head of household	Protestantism	Yes	Primary level but not complete (less than 6 years)	3	I work in the field		I am a non-skilled worker	Yes, community based								I don't know	5000						500	2000	0	0
8	691	11/24/2021	Yes	Yes	Ubudehe 2	42	Yes	No	Rulindo	Nyirangarama	Bushoki	Gifuba	-1.6653	29.8783	Married (monogamy)	24	6	4	4	1. 6years, 2. 13years, 3. 9years, 4. 1.11years	13, 9,6, 1	Male	Wife	Catholicism	Yes	Primary level complete (6-8 years)	6	I am on irregular paid work	Irregular paid work, i.e. once in a while	I am a non-skilled worker	Yes, community based	40	Yes	Primary level complete (6-8 years)	6	Yes	Irregular paid work	He is a non-skilled worker	Less than 17,500 RWF	5000	0	0	0	0	0	10000	440	0	40000
9	793	11/24/2021	Yes	Yes	Ubudehe 3	36	Yes	No	Rulindo	Rurenge	Mbogo	Gitaba	-1.7821	29.9423	Married (monogamy)	21	5	4	4	15,13,7,0	15,13,7,0	Male	Wife	Catholicism	Yes	Primary level complete (6-8 years)	6	I work in the field		I am a non-skilled worker	Yes, community based	37	Yes	Primary level complete (6-8 years)	6	No		He is a non-skilled worker	17,500-35,000 RWF	20000	0	0	0	0	0	8000	0	0	19000
10	802	11/24/2021	Yes	Yes	Ubudehe 3	23	Yes	No	Rulindo	Rurenge	Mbogo	Gitaba	-1.7897	29.9438	Married (monogamy)	21	3	1	1	0	0	Male	Wife	Catholicism	Yes	Primary level complete (6-8 years)	6	I work in the field		I am a non-skilled worker	Yes, community based	32	Yes	Primary level complete (6-8 years)	6	No		He is a non-skilled worker	Less than 17,500 RWF	6000	0	0	0	0	0	3000	0	0	0
11	805	11/24/2021	Yes	Yes	Ubudehe 3	36	Yes	No	Rulindo	Rurenge	Mbogo	Gitaba	-1.79	29.9442	Married (monogamy)	23	5	4	3	11,7,1	11,7,1	Male	Wife	Catholicism	Yes	Primary level complete (6-8 years)	6	I work in the field		I am a non-skilled worker	Yes, community based	39	Yes	Primary level complete (6-8 years)	6	No		He is a non-skilled worker	Less than 17,500 RWF	10000	0	0	0	0	0	5000	220	0	4000
12	1250	11/24/2021	Yes	Yes	Ubudehe 3	26	Yes	No	Rulindo	Rurenge	Mbogo	Gitaba	-1.7861	29.9456	Cohabitating with a man/woman		3	1	1	2.5	2	Male	Wife	Catholicism	Yes	Secondary school but not complete		I am a housewife	Irregular paid work, i.e. once in a while	I am a non-skilled worker	Yes, community based	33	Yes	Secondary school but not complete		No		He is a non-skilled worker	Less than 17,500 RWF	15000						10000	500
13	1251	11/24/2021	Yes	Yes	Ubudehe 2	28	Yes	No	Rulindo	Rurenge	Mbogo	Gitaba	-1.7819	29.9414	Married (monogamy)	24	4	1	1	2.9	2	Male	Wife	Catholicism	Yes	Primary level complete (6-8 years)		I am a housewife	Irregular paid work, i.e. once in a while	I am a non-skilled worker	Yes, community based	32	Yes	Primary level complete (6-8 years)		No	Irregular paid work	He is a non-skilled worker	Less than 17,500 RWF						10000	8000
14	1253	11/24/2021	Yes	Yes	Ubudehe 1	19	Yes	No	Rulindo	Rurenge	Mbogo	Gitaba	-1.7853	29.9448	Cohabitating with a man/woman	17	4	1	1	1	1	Male	Wife	Catholicism	Yes	Primary level complete (6-8 years)	6	I work in the field		I am a non-skilled worker	Yes, community based	24		Secondary school but not complete	11	No		He is a non-skilled worker	Less than 17,500 RWF	20000	0	0	0	0	4166	10000	250	0	2000
15	675	11/25/2021	Yes	Yes	Ubudehe 3	43	Yes	No	Rulindo	Muvumu	Shyorongi	Muvumu	-1.8459	29.9221	Married (monogamy)	24	9	7	7	1.5,6,8,13,15,16,18	1,6,8,13,15,16,18	Male	Wife	Protestantism	Yes	Primary level complete (6-8 years)		I work in the field		I am a non-skilled worker	Yes, community based	44	Yes	Vocational training		Yes	Irregular paid work	He is a non-skilled worker	Less than 17,500 RWF	7000						30000			111600
16	677	11/25/2021	Yes	No	Ubudehe 2	27	Yes	No	Rulindo	Muvumu	Shyorongi	Muvumu	-1.8499	29.9159	Single		7	2	2	6,1	6,1	Male	Daughter	Protestantism	Yes	Secondary school but not complete		I am a housewife		I am a non-skilled worker	Yes, community based								17,500-35,000 RWF	15000						5000	450		1000
17	734	11/29/2021	Yes	Yes	Ubudehe 3	38	Yes	No	Rulindo	Munyarwanda	Ngoma	Nyaruvumu	-1.8272	30.0113	Married (monogamy)	24	7	4	4	1. 13years, 2. 11years, 3. 5years, 4. 2.2years	13,11,5,2	Male	Wife	Catholicism	Yes	Primary level but not complete (less than 6 years)	3	I am on irregular paid work	Irregular paid work, i.e. once in a while	I am a non-skilled worker	Yes, community based	39	Yes	Primary level complete (6-8 years)	6	Yes	Irregular paid work	He is a non-skilled worker	Less than 17,500 RWF	15000	0	0	0	0	0	5000	220	0	5000
18	739	11/29/2021	Yes	Yes	Ubudehe 3	47	Yes	No	Rulindo	Bugaragara	Shyorongi	Nyarushinya	-1.8619	29.9849	Married (monogamy)	22	9	7	7	25,24,22,19,16,14,1	25,24,22,19,16,14,1	Male	Wife	Protestantism	Yes	Primary level complete (6-8 years)	6	I work in the field		I am a non-skilled worker	Yes, community based	51	Yes	Primary level complete (6-8 years)	6	Yes	Irregular paid work	He is a non-skilled worker	17,500-35,000 RWF		20000					15000	0	0	5000
19	740	11/29/2021	Yes	Yes	Ubudehe 3	35	Yes	No	Rulindo	Mukoto	Bushoki	Buvumo	-1.7071	29.9139	Married (monogamy)	22	5	3	3	12, 9, 0	12, 9, 0	Male	Wife	Catholicism	Yes	Primary level complete (6-8 years)	5	I work in the field		I am a non-skilled worker	Yes, community based	39	Yes	Primary level but not complete (less than 6 years)	5	No		He is a non-skilled worker	Less than 17,500 RWF	5000	0	0	0	0	5000	15000	2000	0	10000
20	744	11/29/2021	Yes	Yes	Ubudehe 2	27	Yes	No	Rulindo	Munyarwanda	Ngoma	Nyaruvumu	-1.8291	30.0135	Cohabitating with a man/woman	20	5	3	3	7,4,2	7,4,2	Male	Wife	No religion	Yes	Primary level but not complete (less than 6 years)	6	I work in the field	Irregular paid work, i.e. once in a while	I am a non-skilled worker	Yes, community based	28	Yes	Primary level but not complete (less than 6 years)	4	No	Irregular paid work	He is a non-skilled worker	Less than 17,500 RWF	10000	5000	0	0	0	0	10000	500	0	3000
21	746	11/29/2021	Yes	Yes	Ubudehe 3	46	Yes	No	Rulindo	Rudogo	Cyinzuzi	Gasekabuye	-1.7834	30.0072	Married (monogamy)	37	6	4	4	8,7,2.3, 0.3	8,7,2, 0	Male	Wife	Protestantism	Yes	Primary level complete (6-8 years)	6	I work in the field		I am a non-skilled worker	Yes, community based	36	No			No		He is a non-skilled worker	Less than 17,500 RWF	0						6000	270	0	0
22	747	11/29/2021	Yes	Yes	Ubudehe 3	35	Yes	No	Rulindo	Rudogo	Cyinzuzi	Gasekabuye	-1.7809	30.0073	Married (monogamy)	25	5	3	3	10, 6, 0	10, 6, 0	Male	Wife	Catholicism	Yes	Primary level complete (6-8 years)	6	I am a housewife		I am a non-skilled worker	Yes, community based	36	Yes	Primary level complete (6-8 years)	6	No		He is a non-skilled worker	Less than 17,500 RWF	1600	0	0	0	0	0	3000	200	0	500
23	749	11/29/2021	Yes	Yes	Ubudehe 3	37	Yes	Yes	Rulindo	Mahaza	Ntarabana	Kamuhororo	-1.7818	30.082	Single		4	2	2	0	0	Female	Daughter	Protestantism	Yes	Primary level complete (6-8 years)	6	I work in the field		I am a non-skilled worker	Yes, community based								Less than 17,500 RWF	14000	0	0	0	0	0	22500	220	0	0
25	753	11/29/2021	Yes	Yes	Ubudehe 2	28	Yes	No	Rulindo	Mahaza	Ntarabana	Kamuhororo	-1.7811	30.0846	Married (monogamy)	21	5	3	3	7,3,0	7,3,0	Male	Wife	Protestantism	Yes	Primary level complete (6-8 years)	6	I work in the field		I am a non-skilled worker	Yes, community based	32	No			No		He is a non-skilled worker	Less than 17,500 RWF	3000	0	0	0	0	6000	4000	0	3000	350
26	754	11/29/2021	Yes	Yes	Ubudehe 3	32	Yes	Yes	Rulindo	Rudogo	Cyinzuzi	Gasekabuye	-1.7846	30.0067	Married (monogamy)	23	5	3	3	0, 5, 9	0, 5, 9	Male	Wife	Protestantism	Yes	Primary level but not complete (less than 6 years)		I am a housewife		I am a non-skilled worker	Yes, community based	36	Yes	Primary level complete (6-8 years)		No		He is a non-skilled worker	Less than 17,500 RWF	10000	0	0	0	0	0	7000	500	0	200
27	758	11/29/2021	Yes	Yes	Ubudehe 3	37	Yes	No	Rulindo	Kabuga	Ngoma	Kiruli	-1.8064	29.9703	Married (monogamy)	22	7	5	4	14,9,8,1	14,9,8,1	Male	Wife	Protestantism	Yes	Primary level but not complete (less than 6 years)	3	I work in the field	Part time paid employment	I am a non-skilled worker	Yes, community based	67	Yes	Primary level but not complete (less than 6 years)	5	Yes	Part time paid employment	He is a non-skilled worker	Less than 17,500 RWF	5000	0	0	0	0	0	3000	2000	0	0
28	770	11/29/2021	Yes	Yes	Ubudehe 3	27	Yes	No	Rulindo	Nyamyumba	Masoro	Kabuga	-1.8141	30.0467	Single		6	2	2	1. 4years, 2. 1.11years	4,1	Male	Daughter	Catholicism	Yes	Secondary school but not complete	11	I am on irregular paid work	Irregular paid work, i.e. once in a while	I am a non-skilled worker	Yes, community based	34	Yes	Secondary School, Senior 5-6 complete	12	Yes	Irregular paid work	He is a non-skilled worker	17,500-35,000 RWF	30000	0	0	0	0	0	10000	2000	0	5000
29	773	11/29/2021	Yes	Yes	Ubudehe 1	38	Yes	No	Rulindo	Mahaza	Ntarabana	Kamuhororo	-1.7793	30.0877	Married (monogamy)	23	8	6	6	12,10,8,6,2,0	12,10,8,6,2,0	Male	Wife	Protestantism	No			I work in the field		I am a non-skilled worker	Yes, community based	71	Yes	Primary level but not complete (less than 6 years)	2	No			Less than 17,500 RWF	0	0	0	0	0	10000	10000	20	0	2500
30	774	11/29/2021							Rulindo	Nyirangarama	Bushoki	Gifuba	-1.6675	29.8788
31	776	11/29/2021	Yes	Yes	Ubudehe 2	34	Yes	No	Rulindo	Rudogo	Cyinzuzi	Gasekabuye	-1.7871	30.0066	Married (monogamy)	31	5	1	1	2.4	2	Male	Wife	Catholicism	Yes	Secondary School, Senior 5-6 complete	12	I work in the field		I am a non-skilled worker	Yes, Public	35	Yes	Secondary school but not complete	9	No		He is a non-skilled worker	36,000-99,000 RWF	0					50000	30000	10000	0	0
32	777	11/29/2021	Yes	Yes	Ubudehe 2	30	Yes	No	Rulindo	Kabuga	Ngoma	Kiruli	-1.8071	29.9711	Married (monogamy)	21	5	3	3	10,6,1	10,6,1	Male	Wife	Catholicism	Yes	Primary level complete (6-8 years)	3	I work in the field	Part time paid employment	I am a non-skilled worker	No	50	Yes	Primary level complete (6-8 years)	4	Yes	Part time paid employment	He is a non-skilled worker	Less than 17,500 RWF	5000		0	0		0	10000	3000		3000
33	778	11/29/2021	Yes	Yes	Ubudehe 3	43	Yes	No	Rulindo	Kabuga	Ngoma	Kiruli	-1.8068	29.9697	Married (monogamy)	18	8	7	7	24,21,19,14,9,7,2	24,21,19,14,9,7,2	Male	Wife	Catholicism	Yes	Primary level complete (6-8 years)	7	I work in the field		I am a non-skilled worker		52	Yes	Primary level complete (6-8 years)	9	No		He is a non-skilled worker	36,000-99,000 RWF	45000	0	0	0	0	0	15000	0	0	3000
34	780	11/29/2021	Yes	Yes	Ubudehe 3	33	Yes	No	Rulindo	Rudogo	Cyinzuzi	Gasekabuye	-1.7838	30.0071	Married (monogamy)	21	7	5	5	10, 8, 6, 3.5, 0	10, 8, 6, 3.5, 0	Male	Wife	Other religion	Yes	Primary level complete (6-8 years)	6	I am a housewife		I am a non-skilled worker	Yes, community based	37	Yes	Primary level complete (6-8 years)	6	No		He is a non-skilled worker	Less than 17,500 RWF	0	0	0	0	0	0	10000	300	0	4000
35	782	44529	Yes	Yes	Ubudehe 2	24	Yes	No	Rulindo	Kabuga	Ngoma	Kiruli	-1.8066	29.9681	Married (monogamy)	21	3	1	1	2021	0	Male	Wife	Catholicism	Yes	Primary level complete (6-8 years)	6	I work in the field	Irregular paid work, i.e. once in a while	I am a non-skilled worker	Yes, community based	31	Yes	Primary level but not complete (less than 6 years)	3	Yes	Part time paid employment	He is a non-skilled worker	Less than 17,500 RWF	2500	0	0	0	0	0	1500	500	0	0
36	783	11/29/2021	Yes	Yes	Ubudehe 1	35	Yes	No	Rulindo	Munyarwanda	Ngoma	Nyaruvumu	-1.8338	30.0126	Married (monogamy)	30	3	1	1	6mo	0	Male	Wife	Catholicism	No			I work in the field			Yes, community based	71	No			No			Less than 17,500 RWF	0	0	0	0	0	0	1000	20	0	0
37	786	11/29/2021	Yes	Yes	Ubudehe 2	39	Yes	No	Rulindo	Nyamyumba	Masoro	Kabuga	-1.814	30.0482	Married (monogamy)	24	9	5	5	14,11,8,4,1	14,11,8,4,1	Male	Wife	Protestantism	Yes	Primary level complete (6-8 years)	6	I am on irregular paid work	Irregular paid work, i.e. once in a while	I am a non-skilled worker	Yes, community based	45	Yes	Vocational training	9	Yes	Full time paid employment	He is a skilled worker	36,000-99,000 RWF	0	80000	0	0	0	0	10000	2000	0	12000
38	787	11/29/2021	Yes	Yes	Ubudehe 3	33	Yes	No	Rulindo	Bugaragara	Shyorongi	Nyarushinya	-1.8599	29.9832	Cohabitating with a man/woman	22	3	2	2	2015, 2019	6,2	Male	Wife	Catholicism	Yes	Primary level but not complete (less than 6 years)	3	I work in the field	Irregular paid work, i.e. once in a while	I am a non-skilled worker	Yes, community based	41	No			Yes	Irregular paid work	He is a non-skilled worker	Less than 17,500 RWF	3000	0	0	0	0	3000	3000	1000	0	0
39	789	11/29/2021	Yes	Yes	Ubudehe 2	35	Yes	No	Rulindo	Mahaza	Ntarabana	Kamuhororo	-1.774	30.0823	Married (monogamy)	23	5	3	3	2.5,7,11	2,7,11	Male	Wife	Catholicism	Yes	Primary level but not complete (less than 6 years)		I am a housewife	Irregular paid work, i.e. once in a while	I am a non-skilled worker	Yes, community based	34	Yes	Secondary school but not complete		No	Irregular paid work	He is a non-skilled worker	Less than 17,500 RWF	10000						20000	200		3000
40	790	11/29/2021	Yes	Yes	Ubudehe 2	32	Yes	No	Rulindo	Mahaza	Ntarabana	Kamuhororo	-1.7763	30.0843	Married (monogamy)	23	4	4	2	1.2,6	1,6	Male	Wife	Catholicism	Yes	Primary level complete (6-8 years)		I work in the field	Irregular paid work, i.e. once in a while	I am a non-skilled worker	Yes, community based	38	Yes	Primary level complete (6-8 years)		No	Irregular paid work	He is a non-skilled worker	Less than 17,500 RWF	10000						5000	220
41	814	44529	Yes	Yes	No category given	23	Yes	No	Rulindo	Bugaragara	Shyorongi	Nyarushinya	-1.865	29.9839	Married (monogamy)	22	5	1	1	1	1	Male	Wife	Catholicism	Yes	Secondary school but not complete	8	I work in the field		I am a non-skilled worker	Yes, community based	30	Yes	Primary level but not complete (less than 6 years)	3	Yes	Part time paid employment	He is a non-skilled worker	17,500-35,000 RWF	10000	20000	0	0	0	0	20000	220		0
42	826	11/29/2021	Yes	Yes	Ubudehe 2	30	Yes	No	Rulindo	nyamyumba	Masoro	Kabuga	-1.8138	30.0439	Married (monogamy)	19	5	3	3	11,9,2	11,9,2	Male	Wife	Catholicism	Yes	Primary level but not complete (less than 6 years)	5	I work in the field	Irregular paid work, i.e. once in a while	I am a non-skilled worker	Yes, community based	35	Yes	Primary level but not complete (less than 6 years)	5	Yes	Irregular paid work	He is a non-skilled worker	Less than 17,500 RWF	0	10000	0	0	0	0	30000	1000	0	6000
43	1254	11/29/2021	Yes	Yes	Ubudehe 2	39	Yes	No	Rulindo	Rudogo	Cyinzuzi	Gasekabuye	-1.7821	30.0057	Married (monogamy)	21	7	5	5	1,8,12,16, 17	1,8,12,16, 17	Male	Wife	Catholicism	Yes	Primary level complete (6-8 years)	6	I am a housewife		I am a non-skilled worker	Yes, community based	47	Yes	Primary level complete (6-8 years)	6	No		He is a non-skilled worker	36,000-99,000 RWF	70000	0	0	0	0	0	20000	2000	0	30000
44	791	11/30/2021	Yes	Yes	Ubudehe 3	34	Yes	No	Rulindo	Ngiramazi	Mbogo	Nyakabembe	-1.746	29.9595	Married (monogamy)	20	5	3	3	14,11,2	14,11,2	Male	Wife	Catholicism	Yes	Primary level complete (6-8 years)	6	I work in the field		I am a non-skilled worker	Yes, community based	39	Yes	Primary level but not complete (less than 6 years)	6	Yes	Part time paid employment	He is a non-skilled worker	17,500-35,000 RWF	20000	0	0	0	0	10000	5000	0	0	17000
45	794	11/30/2021	Yes	Yes	Ubudehe 2	27	Yes	No	Rulindo	Misezero	Tumba	Taba	-1.6937	29.9621	Divorced/Separated	25	6	1	1	2	2	Male	Daughter	Catholicism	Yes	Primary level but not complete (less than 6 years)	6	I work in the field	Irregular paid work, i.e. once in a while	I am a non-skilled worker	Yes, community based	38	Yes	Secondary School, Senior 5-6 complete	12	Yes	Irregular paid work	He is a skilled worker	Less than 17,500 RWF	21000	0	0	0	0	0	30000	2000	0	0
46	795	11/30/2021	Yes	Yes	Ubudehe 3	33	Yes	No	Rulindo	Migendezo	Cyinzuzi	Remera	-1.7496	29.9946	Married (monogamy)	23	4	2	2	8,1	8,1	Male	Wife	Catholicism	Yes	Primary level but not complete (less than 6 years)		I am a housewife		I am a non-skilled worker	Yes, community based	36	Yes	Primary level complete (6-8 years)		No		He is a non-skilled worker	17,500-35,000 RWF	20000	0	0	0	0	0	10000	500	0	1000
47	801	11/30/2021	Yes	Yes	Ubudehe 2	33	Yes	No	Rulindo	Ngiramazi	Mbogo	Nyakabembe	-1.744	29.959	Married (monogamy)	19	5	3	3	2009, 2013, 2019	12, 8, 2	Male	Wife	Catholicism	Yes	Primary level but not complete (less than 6 years)	2	I work in the field	Irregular paid work, i.e. once in a while	I am a non-skilled worker	Yes, community based	43	Yes	Primary level complete (6-8 years)	6	Yes	Irregular paid work	He is a non-skilled worker	17,500-35,000 RWF	7000	0	0	0	0	3000	4000	1000	0	18600
48	803	11/30/2021	Yes	Yes	Ubudehe 2	37	Yes	No	Rulindo	Gahabwa	Tumba	Rushaki	-1.721	29.9769	Single		6	6	6	18,17,16,10,7,2.5	18,17,16,10,7,2	Female	I am head of household	Catholicism	No			I work in the field		I am a non-skilled worker	Yes, community based								Less than 17,500 RWF	0	0	0	0		10000	5000	0	0	3000
49	804	11/30/2021	Yes	Yes	Ubudehe 3	34	Yes	No	Rulindo	Migendezo	Cyinzuzi	Remera	-1.7558	29.9967	Married (monogamy)	23	6	4	4	9,7,5,2	9,7,5,2	Male	Wife	Adventist	Yes	Primary level but not complete (less than 6 years)	5	I work in the field		I am a non-skilled worker	Yes, community based	34	Yes	Primary level but not complete (less than 6 years)	3	No		He is a non-skilled worker	100,000-199,000 RWF	2000	0	0	0	0	0	5000	2000	3000	0
50	806	11/30/2021	Yes	Yes	Ubudehe 2	27	Yes	Yes	Rulindo	Gahabwa	Tumba	Rushaki	-1.7096	29.969	Married (monogamy)	22	4	1	1	2	2	Male	Wife	Catholicism	Yes	Secondary School, Senior 5-6 complete	12	I work in the field		I am a non-skilled worker	Yes, community based	31	Yes	Primary level but not complete (less than 6 years)	3	No		He is a non-skilled worker	Less than 17,500 RWF	10000	0	0	0	0	5000	2000	220	5000	0
51	808	11/30/2021	Yes	Yes	Ubudehe 3	34	Yes	No	Rulindo	Migendezo	Cyinzuzi	Remera	-1.7487	29.9991	Married (monogamy)	27	7	4	4	7,6,3,2	7,6,3,2	Male	Wife	Protestantism	Yes	Secondary School, Senior 5-6 complete	12	I work in the field		I am a non-skilled worker	Yes, community based	41	Yes	Primary level but not complete (less than 6 years)		No		He is a non-skilled worker	I don't know
52	810	11/30/2021	Yes	Yes	Ubudehe 3	22	Yes	No	Rulindo	Migendezo	Cyinzuzi	Remera	-1.7487	29.9984	Cohabitating with a man/woman		4	1	1	0	0	Male	Wife	Catholicism	Yes	Primary level complete (6-8 years)		I am a housewife		I am a non-skilled worker	Yes, community based	36	Yes	Primary level but not complete (less than 6 years)		No	Irregular paid work	He is a non-skilled worker	17,500-35,000 RWF	3000	0	0	0	0		10000	500	0	1300
53	813	11/30/2021	Yes	Yes	Ubudehe 1	23	Yes	No	Rulindo	Gahabwa	Tumba	Rushaki	-1.7125	29.97	Cohabitating with a man/woman	20	3	1	1	1	1	Male	Wife	Catholicism	Yes	Secondary school but not complete	8	I work in the field		I am a non-skilled worker	Yes, community based	25	Yes	Primary level complete (6-8 years)	6	No		He is a non-skilled worker	Less than 17,500 RWF	0	0	0	0	0	2000	1500	220	0	0
54	816	11/30/2021	Yes	Yes	Ubudehe 3	31	Yes	No	Rulindo	Ngiramazi	Mbogo	Nyakabembe	-1.7519	29.9579	Married (monogamy)	21	4	4	3	9,7,5,0	9,7,5,0	Male	Wife	Catholicism	Yes	Primary level complete (6-8 years)	6	I work in the field		I am a non-skilled worker	Yes, community based	31	Yes	Primary level but not complete (less than 6 years)	5	Yes		He is a non-skilled worker	Less than 17,500 RWF	5000	0	0	0	0	0	4000	1000	0	1400
55	817	11/30/2021	Yes	Yes	Ubudehe 3	45	Yes	No	Rulindo	Migendezo	Cyinzuzi	Remera	-1.7452	29.9961	Married (monogamy)	22	5	7	7	1999,2002, 2004, 2007, 2009, 2018, 2020	22,19,17,14,12,3,1	Male	Wife	Other religion	Yes	Primary level but not complete (less than 6 years)	6	I work in the field	Irregular paid work, i.e. once in a while	I am a non-skilled worker	Yes, community based	43	Yes	Primary level but not complete (less than 6 years)	6	Yes	Part time paid employment	He is a non-skilled worker	Less than 17,500 RWF	10000	0	0	0	0	0	9000	1000	0	0
56	818	11/30/2021	Yes	Yes	Ubudehe 3	33	Yes	No	Rulindo	Gahabwa	Tumba	Rushaki	-1.7228	29.9795	Married (monogamy)	22	8	6	6	1.4,3,5,7,9,12	1,3,5,7,9,12	Male	Wife	Protestantism	Yes	Primary level but not complete (less than 6 years)		I work in the field	Irregular paid work, i.e. once in a while	I am a non-skilled worker	Yes, community based	33	Yes	Primary level but not complete (less than 6 years)		No	Irregular paid work	He is a non-skilled worker	Less than 17,500 RWF						5000	3000
57	819	11/30/2021	Yes	Yes	Ubudehe 2	32	Yes	No	Rulindo	Gahabwa	Tumba	Rushaki	-1.7191	29.9776	Single		6	1	1	1.5	1	Male	Daughter	Catholicism	Yes	Primary level complete (6-8 years)		I work in the field	Irregular paid work, i.e. once in a while	I am a non-skilled worker	Yes, community based	28	No	Primary level complete (6-8 years)		No	Irregular paid work	He is a non-skilled worker	17,500-35,000 RWF	20000						20000			10000
58	824	11/30/2021	Yes	Yes	Ubudehe 3	27	Yes	No	Rulindo	Mwumba	Buyoga	Gakoma	-1.7023	30.0049	Single	25	3	1	1	1	1	Female	Daughter	Protestantism	Yes	Primary level but not complete (less than 6 years)	6	I work in the field	Irregular paid work, i.e. once in a while	I am a non-skilled worker	Yes, community based	37	I don't know	I don't know		Yes	Irregular paid work	He is a non-skilled worker	Less than 17,500 RWF	0	0	0	0	0	0	5000	200	0	0
59	827	11/30/2021	Yes	Yes	Ubudehe 2	41	Yes	No	Rulindo	Misezero	Tumba	Taba	-1.6979	29.9572	Married (monogamy)	20	7	6	6	20,18,16,12,7,1	20,18,16,12,7,1	Male	Wife	Catholicism	Yes	Primary level complete (6-8 years)	6	I work in the field	Irregular paid work, i.e. once in a while	I am a non-skilled worker	Yes, community based	41	Yes	Primary level complete (6-8 years)	6	No	Irregular paid work	He is a non-skilled worker	36,000-99,000 RWF	0	0	0	0	0		20000	500	0	15000
60	828	11/30/2021	Yes	Yes	Ubudehe 3	22	Yes	No	Rulindo	Mwumba	Buyoga	Gakoma	-1.7008	30.0061	Married (monogamy)	22	5	3	3	10,6,2	10,6,2	Male	Wife	Catholicism	No			I work in the field	Irregular paid work, i.e. once in a while	I am a non-skilled worker	Yes, community based	31	No			No	Irregular paid work	He is a non-skilled worker	17,500-35,000 RWF	0	0	0	0	0		20000	500	0	5000
61	829	44530	Yes	Yes	Ubudehe 3	36	Yes	No	Rulindo	Misezero	Tumba	Taba	-1.6935	29.9563	Married (monogamy)	20	6	4	4	1. 15years , 2. 9years, 3. 4years 4. 2years	15,9,4,2	Male	Wife	Protestantism	Yes	Primary level complete (6-8 years)	6	I am on irregular paid work	Irregular paid work, i.e. once in a while	I am a non-skilled worker	Yes, community based	39	Yes	Primary level but not complete (less than 6 years)	3	Yes	Irregular paid work	He is a non-skilled worker	17,500-35,000 RWF	25000	0	0	0	0	0	5000	220	0	10000
62	936	11/30/2021	Yes	Yes	Ubudehe 1	21	Yes	No	Rulindo	Mwumba	Buyoga	Gakoma	-1.7014	30.0076	Single		6	1	1	1. 2.3years	2	Female	Daughter	Adventist	Yes	Primary level complete (6-8 years)	6	I am on irregular paid work	Irregular paid work, i.e. once in a while	I am a non-skilled worker	Yes, community based	23	Yes	Secondary School, Senior 5-6 complete	12	No		He has no occupation yet, he is a student	Less than 17,500 RWF	5000	3000	0	0	0	0	5000	20	0	10000
63	841	12/1/2021	Yes	Yes	Ubudehe 2	23	Yes	No	Rulindo	Karegamazi	Kinihira	Magezi	-1.6569	29.9832	Married (monogamy)	21	3	1	1	1.1	1	Male	Wife	Catholicism	Yes	Secondary school but not complete	8	I work in the field		I am a non-skilled worker	Yes, community based	30	Yes	Primary level complete (6-8 years)	6	No		He is a non-skilled worker	17,500-35,000 RWF	0	0	0	0	0	0	17000	700		0
64	846	12/1/2021	Yes	Yes	Ubudehe 2	27	Yes	No	Rulindo	Karegamazi	Kinihira	Magezi	-1.6542	29.9859	Married (monogamy)	25	3	1	1	1	1	Male	Wife	Catholicism	Yes	Primary level complete (6-8 years)	6	I work in the field			Yes, community based	28	Yes	Primary level complete (6-8 years)	6	No			Less than 17,500 RWF	10000	0	0	0	0	5000	10000	2000	0	0
65	847	12/1/2021	Yes	Yes	Ubudehe 1	27	Yes	No	Rulindo	Butunzi	Kinihira	Gisekuru	-1.6625	29.9571	Married (monogamy)	19	4	2	2	2,7	2,7	Male	Wife	Catholicism	Yes	Primary level complete (6-8 years)		I am a housewife		I am a non-skilled worker	Yes, community based	37	Yes	Secondary school but not complete		No		He is a non-skilled worker	Less than 17,500 RWF	0	0	0	0			10000	300	0	500
67	853	12/1/2021	Yes	Yes	Ubudehe 2	31	Yes	No	Rulindo	Karegamazi	Kinihira	Magezi	-1.6548	29.986	Married (monogamy)	27	3	2	1	2,1	2,1	Male	Wife	Catholicism	Yes	Primary level complete (6-8 years)	6	I work in the field	Part time paid employment	I am a non-skilled worker	Yes, community based	39	Yes	Primary level but not complete (less than 6 years)	4	Yes	Part time paid employment	He is a non-skilled worker	Less than 17,500 RWF	0	8000	0	0	0		6000	500	0	0
68	870	12/1/2021	Yes	Yes	Ubudehe 2	27	Yes	No	Rulindo	Karegamazi	Kinihira	Magezi	-1.6569	29.9833	Married (monogamy)	25	2	1	1	2021	0	Male	Wife	Catholicism	Yes	Primary level complete (6-8 years)	6	I am on irregular paid work	Part time paid employment	I am a non-skilled worker	Yes, community based	31	Yes	Primary level but not complete (less than 6 years)	5	Yes	Irregular paid work	He is a non-skilled worker	Less than 17,500 RWF	0	7000	0	0	0	3000	3000	500	0	0
69	872	12/1/2021	Yes	Yes	Ubudehe 2	36	Yes	No	Rulindo	Butunzi	Kinihira	Gisekuru	-1.6669	29.9537	Cohabitating with a man/woman		8	6	6	2,5,9,14,16,18	2,5,9,14,16,18	Male	Wife	Protestantism	Yes	Primary level but not complete (less than 6 years)		I am a housewife		I am a non-skilled worker	Yes, community based	47	Yes	Primary level complete (6-8 years)		No	Part time paid employment	He is a non-skilled worker	36,000-99,000 RWF	0	38000	0	0	23000	0	20000	15000	0	8000
70	876	12/1/2021	Yes	Yes	Ubudehe 1	27	Yes	No	Rulindo	Murama	Kisaro	Gishinge	-1.6375	30.0342	Cohabitating with a man/woman	23	4	2	2	5,1	5,1	Male	Wife	Protestantism	Yes	Primary level complete (6-8 years)	6	I work in the field	Irregular paid work, i.e. once in a while	I am a non-skilled worker	Yes, community based	63	Yes	Primary level but not complete (less than 6 years)	4	No	Irregular paid work	He is a non-skilled worker	Less than 17,500 RWF	6000	0	0	0	0		7000	0	0	500
71	877	12/1/2021	Yes	Yes	Ubudehe 3	41	Yes	No	Rulindo	Murama	Kisaro	Gishinge	-1.6305	30.029	Married (monogamy)	18	7	5	5	23,21,17,12,2	23,21,17,12,2	Male	Wife	Catholicism	Yes	Primary level complete (6-8 years)	7	I work in the field	Irregular paid work, i.e. once in a while	I am a non-skilled worker	Yes, community based	42	Yes	Primary level complete (6-8 years)	6	No	Irregular paid work	He is a non-skilled worker	Less than 17,500 RWF	45000	0	0	0	0	0	20000	320	0	25000
72	878	12/1/2021	Yes	Yes	Ubudehe 2	28	Yes	No	Rulindo	Butunzi	Kinihira	Gisekuru	-1.6705	29.9514	Married (monogamy)	24	3	1	1	2	2	Male	Wife	Islam	Yes	Secondary School, Senior 5-6 complete	12	I work in the field		I am a non-skilled worker	Yes, community based	31	Yes	Secondary School, Senior 5-6 complete	12	Yes	Part time paid employment	He is a skilled worker	17,500-35,000 RWF	500	0	0	0	0	20000	5000	500	0	0
73	879	12/1/2021	Yes	Yes	Ubudehe 3	26	Yes	No	Rulindo	Gitare	Base	Bushyiga	-1.6683	29.9175	Married (monogamy)	21	4	2	2	4,1	4,1	Male	I am head of household	No religion	Yes	Secondary School, Senior 5-6 complete	12	I am on irregular paid work	Part time paid employment	I am a non-skilled worker	Yes, community based	29	Yes	Primary level complete (6-8 years)	6	Yes	Part time paid employment	He is a skilled worker	36,000-99,000 RWF	0	35000	0	0	0	0	20000	1000	0	600
74	880	12/1/2021	Yes	Yes	Ubudehe 2	30	Yes	No	Rulindo	Gitare	Base	Bushyiga	-1.666	29.9177	Married (monogamy)	24	4	2	2	6,0	6,0	Male	Wife	Catholicism	Yes	Primary level complete (6-8 years)	6	I work in the field				30	Yes	Secondary school but not complete	9	No			Less than 17,500 RWF	0	0	0	0	0	5000	5000	0	0	0
75	883	12/1/2021	Yes	Yes	Ubudehe 3	41	Yes	Yes	Rulindo	Ndarage	Buyoga	Gikingo	-1.696	30.0371	Married (monogamy)	20	7	5	5	20,17, 11,4,1	20,17, 11,4,1	Male	Wife	Catholicism	Yes	Primary level complete (6-8 years)	6	I work in the field		I am a non-skilled worker	No	41	Yes	Primary level but not complete (less than 6 years)	3	No		He is a non-skilled worker	Less than 17,500 RWF	50000	0	0	0	0	1600	3000	2000	0	10000
76	885	12/1/2021	Yes	Yes	Ubudehe 3	45	Yes	No	Rulindo	Butunzi	Kinihira	Gisekuru	-1.6717	29.9533	Married (monogamy)	21	9	7	7	1,3,14,16,19,21,23	1,3,14,16,19,21,23	Male	Wife	Catholicism	Yes	Primary level but not complete (less than 6 years)		I am a housewife		I am a non-skilled worker	Yes, community based	47	Yes	Primary level complete (6-8 years)		No	Irregular paid work	He is a non-skilled worker	Less than 17,500 RWF	0	0	0	0	0		7000	1000	0	8000
77	892	12/1/2021	Yes	Yes	Ubudehe 3	31	Yes	No	Rulindo	Ndarage	Buyoga	Gikingo	-1.6947	30.0379	Married (monogamy)	22	5	3	3	9,4,0	9,4,0	Male	Wife	Catholicism	Yes	Primary level but not complete (less than 6 years)	3	I work in the field		I am a non-skilled worker	Yes, community based	38	Yes	Primary level but not complete (less than 6 years)	2	No		He is a non-skilled worker	Less than 17,500 RWF	3000	0	0	0	0	6000	2000	0	0	2500
78	893	12/1/2021	Yes	Yes	Ubudehe 2	37	Yes	No	Rulindo	Murama	Kisaro	Gishinge	-1.6325	30.032	Married (monogamy)	14	7	7	5	1. 16y.o, 2. 12y.o, 3. 10y.o, 4. 5y,o, 5. 2y.o	16,12,10,5,2	Male	Wife	Protestantism	No			I am on irregular paid work	Irregular paid work, i.e. once in a while	I am a non-skilled worker	Yes, community based	38	Yes	Primary level but not complete (less than 6 years)	2	Yes	Irregular paid work	He is a non-skilled worker	Less than 17,500 RWF	0	10000	0	0	0	0	15000	300	0	10000
79	894	12/1/2021	Yes	Yes	Ubudehe 2	35	Yes	Yes	Rulindo	Ndarage	Buyoga	Gikingo	-1.697	30.0338	Married (monogamy)	20	6	4	4	13,12,4,2	13,12,4,2	Male	Wife	Catholicism	Yes	Primary level but not complete (less than 6 years)	4	I work in the field		I am a non-skilled worker	Yes, community based	40	Yes	Primary level complete (6-8 years)	6	No		He is a non-skilled worker	Less than 17,500 RWF	0	0	0	0	0	10000	20000	220	0	0
80	895	12/1/2021	Yes	Yes	Ubudehe 3	36	Yes	No	Rulindo	Gitare	Base	Bushyiga	-1.6656	29.9186	Married (monogamy)	27	4	3	3	2010, 2014, 2019	11, 7, 2	Male	Wife	Catholicism	Yes	Primary level but not complete (less than 6 years)	4	I work in the field	Irregular paid work, i.e. once in a while	I am a non-skilled worker	Yes, community based	35	Yes	Primary level but not complete (less than 6 years)	5	Yes	Irregular paid work	He is a non-skilled worker	36,000-99,000 RWF	40000	0	0	0	0	0	20000	1000	0	3000
81	913	12/1/2021	Yes	Yes	Ubudehe 2	26	Yes		Rulindo	Butunzi	Kinihira	Gisekuru	-1.6619	29.9552	Married (monogamy)	25	3	1	1	1	1	Male	Wife	Catholicism	Yes	Primary level complete (6-8 years)	6	I am a housewife		I am a non-skilled worker	Yes, community based	26	Yes	Secondary school but not complete	9	No		He is a non-skilled worker	Less than 17,500 RWF	0	0	0	0	0	0	10000	1000	0	0
82	915	12/1/2021	Yes	Yes	Ubudehe 1	25	Yes	No	Rulindo	Karengeri	Burega	Gashinge	-1.723	30.0394	Married (monogamy)	23	3	2	2	1.3,8	1,8	Male	Wife	Protestantism	Yes	Secondary school but not complete		I work in the field	Irregular paid work, i.e. once in a while	I am a non-skilled worker	Yes, community based	31	No			No		He is a non-skilled worker	Less than 17,500 RWF						10000	10000
83	916	12/1/2021	Yes	Yes	Ubudehe 3	36	Yes	No	Rulindo	Karengeri	Burega	Gashinge	-1.7198	30.046	Married (monogamy)	21	5	3	3	2,14,17	2,14,17	Male	Wife	Protestantism	Yes	Primary level but not complete (less than 6 years)		I work in the field	Irregular paid work, i.e. once in a while	I am a non-skilled worker	Yes, community based	36	Yes	Primary level but not complete (less than 6 years)		No	Irregular paid work	He is a non-skilled worker	Less than 17,500 RWF							10000
85	951	12/1/2021	Yes	Yes	Ubudehe 3	41	Yes	No	Rulindo	Karengeri	Burega	Gashinge	-1.7188	30.0434	Married (monogamy)	20	7	5	5	19,16,13,4, 1	19,16,13,4,1	Male	Wife	Catholicism	Yes	Primary level but not complete (less than 6 years)	4	I work in the field		I am a non-skilled worker	No	48	Yes	Primary level complete (6-8 years)	8	No		He is a non-skilled worker	Less than 17,500 RWF	0	0	0	0	0	15000	15000	0	0	0
86	990	12/1/2021	Yes	Yes	Ubudehe 3	34	Yes	No	Rulindo	Murama	Kisaro	Gishinge	-1.6352	30.0367	Married (monogamy)	21	5	4	3	13,10,2	13,10,2	Male	Wife	Catholicism	Yes	Primary level complete (6-8 years)	6	I work in the field			Yes, community based	36	Yes	Primary level complete (6-8 years)	6	No			36,000-99,000 RWF	40500	0	0	0	0	0	12500	960	0	3300
87	992	12/1/2021	Yes	Yes	Ubudehe 2	31	Yes	No	Rulindo	Gitare	Base	Bushyiga	-1.668	29.9149	Cohabitating with a man/woman	21	5	3	3	10,4,2	10,4,2	Male	Wife	Catholicism	Yes	Primary level but not complete (less than 6 years)	5	I work in the field		I am a non-skilled worker	Yes, community based	32	Yes	Primary level complete (6-8 years)	6	Yes	Part time paid employment	He is a skilled worker	17,500-35,000 RWF	10000	0	0	0	0	10000	10000	0	0	0
88	993	12/1/2021	Yes	Yes	Ubudehe 3	21	Yes	No	Rulindo	Gitare	Base	Bushyiga	-1.6702	29.9155	Cohabitating with a man/woman	20	3	1	1	1	1	Male	Wife	Catholicism	Yes	Secondary school but not complete	10	I work in the field		I am a non-skilled worker	Yes, community based	23	Yes	Primary level complete (6-8 years)	6	Yes	Part time paid employment	He is a skilled worker	Less than 17,500 RWF	0	0	0	0	0	5000	10000	0	0	0
89	943	12/2/2021	Yes	Yes	Ubudehe 2	27	Yes	No	Rulindo	Mberuka	Rukozo	Gakubo	-1.621	29.9484	Single		3	1	1	1. 2.9y.o	2	Female	Daughter	Catholicism	Yes	Primary level complete (6-8 years)	12	I am a housewife			Yes, community based	35	I don't know	I don't know				I am not sure	Less than 17,500 RWF	0	2000	0	0	0	0	1500	220	0	0
90	944	12/2/2021	Yes	Yes	Ubudehe 3	40	Yes	No	Gicumbi	Nyarutarama	Byumba	Mukeri	-1.5893	30.0497	Married (monogamy)	21	9	8	7	0,2,7,9,18,20,22	0,2,7,9,18,20,22	Male	Wife	Protestantism	Yes	Primary level but not complete (less than 6 years)		I am a housewife		I am a non-skilled worker	Yes, community based	44	Yes	Primary level complete (6-8 years)		No		I am not sure	Less than 17,500 RWF	0	0	0	0	0		2000	1000	0	0
91	949	12/2/2021	Yes	Yes	Ubudehe 2	24	Yes	No	Rulindo	Mberuka	Rukozo	Gakubo	-1.6239	29.9499	Single	22	5	1	1	2	2	Female	Daughter	Catholicism	Yes	Secondary school, Senior 1-4 complete	9	I work in the field	Irregular paid work, i.e. once in a while	I am a non-skilled worker	Yes, community based								Less than 17,500 RWF	0	0	0	0	0	0	10000	3000	0	0
92	950	12/2/2021	Yes	Yes	Ubudehe 2	32	Yes	No	Gicumbi	Nyarutarama	Byumba	Mukeri	-1.5882	30.0472	Married (monogamy)	28	4	2	2	6,1	6,1	Male	Wife	Adventist	Yes	Secondary school but not complete	11	I work in the field	Part time paid employment	I am a non-skilled worker	Yes, community based	29	Yes	Primary level complete (6-8 years)	6	No	Part time paid employment	He is a non-skilled worker	Less than 17,500 RWF	0	0	0	0	0	0	6000	500	0	0
93	952	12/2/2021	Yes	Yes	Ubudehe 3	37	Yes	No	Gicumbi	Rwesero	Bukure	Nyarubira	-1.8037	30.1918	Married (monogamy)	24	7	3	3	11,8,0	11,8,0	Male	Wife	Catholicism	Yes	Tertiary, University level but not complete	14	I have a paid job	Full time paid employment	I am a civil servant	Yes, Public	42	Yes	Secondary School, Senior 5-6 complete	12	No		He is a non-skilled worker	100,000-199,000 RWF	30000	70000	0	0	0	0	25000	0	0	50000
94	953	12/2/2021	Yes	Yes	Ubudehe 3	21	Yes	No	Rulindo	Mberuka	Rukozo	Gakubo	-1.6258	29.947	Single	21	6	1	1	0	0	Female	Other family relation	Catholicism	Yes	Secondary school but not complete	8	I am a housewife		I am a non-skilled worker	Yes, community based	21	Yes	Primary level complete (6-8 years)	6	No		He is a non-skilled worker	Less than 17,500 RWF	0	0	0	0	0	0	2000	220	0	0
95	954	12/2/2021	Yes	Yes	Ubudehe 3	38	Yes	No	Gicumbi	Rwesero	Bukure	Nyarubira	-1.8029	30.1911	Married (monogamy)	18	6	5	5	2003, 2005, 2007, 2016, 2020	18,16, 14, 5, 1	Male	Wife	Catholicism	Yes	Primary level complete (6-8 years)	6	I work in the field	Irregular paid work, i.e. once in a while	I am a non-skilled worker	Yes, community based	40	Yes	Primary level complete (6-8 years)	6	Yes	Irregular paid work	He is a non-skilled worker	17,500-35,000 RWF	15000	0	0	0	0	15000	6000	1000	0	1000
96	955	12/2/2021	Yes	Yes	Ubudehe 2	21	Yes	No	Gicumbi	Rwesero	Bukure	Nyarubira	-1.8034	30.1928	Married (monogamy)	20	3	1	1	0	0	Male	Wife	Catholicism	Yes	Primary level but not complete (less than 6 years)	5	I work in the field	Irregular paid work, i.e. once in a while	I am a non-skilled worker	Yes, community based	29	Yes	Vocational training	8	Yes	Full time paid employment	He is as a civil servant	36,000-99,000 RWF	30000	50000	0	0	0	0	20000	1000	0	0
97	957	12/2/2021	Yes	Yes	Ubudehe 2	32	Yes	No	Gicumbi	Nyarutarama	Byumba	Mukeri	-1.5899	30.0518	Married (monogamy)	27	4	2	2	5, 2	5, 2	Male	Wife	Protestantism	Yes	Secondary School, Senior 5-6 complete	12	I am a housewife		I am a non-skilled worker	Yes, community based	33	Yes	Secondary School, Senior 5-6 complete	12	No		He is a non-skilled worker	Less than 17,500 RWF	800	0	0	0	0	0	2000	300	0	3000
98	964	12/2/2021	Yes	Yes	Ubudehe 3	22	Yes	No	Gicumbi	Nyarutarama	Byumba	Mukeri	-1.5955	30.0533	Cohabitating with a man/woman	19	3	2	1	0	0	Male	Wife	Adventist	Yes	Secondary school but not complete		I am a housewife		I am a non-skilled worker	Yes, community based	28	Yes	Tertiary, University level complete	4	Yes	Full time paid employment	He is as a civil servant	200,000-499,000 RWF	0	250000	0	0	0	0	30000	1000	22000
99	965	12/2/2021	Yes	Yes	Ubudehe 3	36	Yes	No	Rulindo	Mberuka	Rukozo	Gakubo	-1.6232	29.9464	Married (monogamy)	30	4	2	2	4,1	4,1	Male	Wife	Catholicism	Yes	Tertiary, University level complete	16	I work in the field	Irregular paid work, i.e. once in a while	I am a non-skilled worker	Yes, Public	36	Yes	Tertiary, University level complete	16	Yes	Full time paid employment	He is as a civil servant	Less than 17,500 RWF	0	10000	0	0	0	0	5000	500	0	4500
100	975	12/2/2021	Yes	Yes	Ubudehe 2	24	Yes	No	Gicumbi	Nyarutarama	Byumba	Mukeri	-1.589	30.0527	Married (monogamy)	23	3	1	1	0	0	Male	Wife	Protestantism	Yes	Secondary school but not complete	8	I am a housewife		I am a non-skilled worker	Yes, community based	21	Yes	Primary level complete (6-8 years)	6	No	Part time paid employment	He is a non-skilled worker	Less than 17,500 RWF	0	0	0	0	0	0	3000	500	0	0
101	976	12/2/2021	Yes	Yes	Ubudehe 3	26	Yes	No	Rulindo	Marembo	Cyungo	Kibuye	-1.6208	29.8904	Cohabitating with a man/woman		4	3	3	1,4.5,9	1,4.5,9	Male	Wife	Protestantism	Yes	Primary level but not complete (less than 6 years)		I work in the field	Irregular paid work, i.e. once in a while	I am a non-skilled worker	Yes, community based	30	Yes	Primary level complete (6-8 years)		No	Irregular paid work	He is a non-skilled worker	Less than 17,500 RWF						10000	6000
102	977	12/2/2021	Yes	Yes	Ubudehe 3	42	Yes	No	Rulindo	Mberuka	Rukozo	Gakubo	-1.627	29.9442	Married (monogamy)	21	7	5	5	20,18,14,12,0	20,18,14,12,0	Male	Wife	Catholicism	Yes	Primary level but not complete (less than 6 years)	5	I work in the field		I am a non-skilled worker	Yes, community based	41	Yes	Primary level but not complete (less than 6 years)	6	No		He is a non-skilled worker	Less than 17,500 RWF	0	0	0	0	0	0	15000	220	0	12000
103	978	12/2/2021	Yes	Yes	Ubudehe 3	19	Yes	No	Gicumbi	Rwesero	Bukure	Nyarubira	-1.8065	30.1954	Cohabitating with a man/woman	18	3	1	1	0	0	Male	Wife	Catholicism	Yes	Secondary school but not complete	9	I am a housewife		I am a non-skilled worker	Yes, community based	21	Yes	Primary level complete (6-8 years)	6	No		He is a non-skilled worker	Less than 17,500 RWF	10000	0	0	0	0	0	10000	0	0	0
104	979	12/2/2021	Yes	Yes	Ubudehe 2	27	Yes	No	Rulindo	Marembo	Cyungo	Kibuye	-1.6207	29.8934	Married (monogamy)	20	4	2	2	6,1	6,1	Male	Wife	Catholicism	Yes	Primary level but not complete (less than 6 years)	5	I work in the field		I am a non-skilled worker	Yes, community based	27	Yes	Primary level complete (6-8 years)	6	No		He is a non-skilled worker	17,500-35,000 RWF	1000	0	0	0	0	16000	3000	220	0	4400
105	980	12/2/2021	Yes	Yes	Ubudehe 3	34	Yes	No	Gicumbi	Rwesero	Bukure	Nyarubira	-1.8084	30.2001	Married (monogamy)	21	5	4	4	2009, 2011, 2015, 2021	12,10,6,0	Male	Wife	Catholicism	Yes	Primary level complete (6-8 years)	6	I work in the field	Irregular paid work, i.e. once in a while	I am a non-skilled worker	Yes, community based	30	Yes	Primary level complete (6-8 years)	6	Yes	Part time paid employment	He is a skilled worker	17,500-35,000 RWF	20000	0	0	0	0	10000	15000	1000	0	0
106	983	12/2/2021	Yes	Yes	Ubudehe 1	36	Yes	No	Gicumbi	Nyarutarama	Byumba	Mukeri	-1.5886	30.051	Married (monogamy)	27	5	3	3	8, 5, 0	8, 5, 0	Male	Wife	Protestantism	Yes	Primary level but not complete (less than 6 years)	3	I am a housewife		I am a non-skilled worker	Yes, community based	36	Yes	Primary level but not complete (less than 6 years)	5	No		He is a non-skilled worker	Less than 17,500 RWF	0	0	0	10000	0	5000	4000	0	5000	3000
107	986	12/2/2021	Yes	Yes	Ubudehe 1	41	Yes	No	Rulindo	Marembo	Cyungo	Kibuye	-1.6222	29.8932	Married (monogamy)	18	10	8	8	2,5,11,13,15,17,19,20	2,5,11,13,15,17,19,20	Male	I am head of household	Catholicism	Yes	Primary level but not complete (less than 6 years)	2	I work in the field		I am a non-skilled worker	Yes, community based	54	Yes	Secondary school but not complete	8	No	Part time paid employment	He is a non-skilled worker	Less than 17,500 RWF	35000	0	0	0	0	12500	50000	0	0	3000
108	998	12/2/2021	Yes	Yes	Ubudehe 3	22	Yes	No	Gicumbi	Rwesero	Bukure	Nyarubira	-1.8051	30.1952	Single	22	7	1	1	1	1	Male	Daughter	Catholicism	Yes	Primary level but not complete (less than 6 years)	6	I am on irregular paid work	Part time paid employment	I am a skilled worker	Yes, community based	29	Yes	Vocational training	8	Yes	Full time paid employment	He is as a civil servant	100,000-199,000 RWF	50000	0	0	0	0	50000	20000	1000	0	11000
109	1004	12/3/2021	Yes	No	Ubudehe 2	27	Yes	No	Rulindo	Budakiranya	Cyinzuzi	Kamatongo	-1.7694	30.0623	Divorced/Separated	26	8	1	1	1	1	Male	Daughter	Protestantism	Yes	Secondary school but not complete	8	I work in the field		I am a non-skilled worker	Yes, community based	32	Yes	Primary level complete (6-8 years)	6	No		He is a non-skilled worker	Less than 17,500 RWF	15000	0	0	0	0	11200	10000	220	0	15000
110	1005	12/3/2021	Yes	Yes	Ubudehe 2	25	Yes	No	Gicumbi	Kinyami	Rukomo	Meshero	-1.6201	30.1094	Married (monogamy)	17	4	2	2	7,2	7,2	Male	Wife	Adventist	Yes	Secondary school but not complete	7	I work in the field	Part time paid employment	I am a non-skilled worker	Yes, community based	29	Yes	Primary level complete (6-8 years)	6	No	Part time paid employment	He is a non-skilled worker	Less than 17,500 RWF	12000	0	0	0	0	0	10000	0	0	0
111	1006	12/3/2021	Yes	Yes	Ubudehe 2	46	Yes	No	Gicumbi	Kigabiro	Rwamiko	Kanyove	-1.7598	30.1724	Married (monogamy)	22	7	7	6	2,7,14,16,19,23	2,7,14,16,19,23	Male	Wife	Protestantism	Yes	Primary level but not complete (less than 6 years)	6	I am a housewife		I am a non-skilled worker	Yes, community based	46	Yes			No		He is a non-skilled worker	36,000-99,000 RWF	24000	0	0	0	0	0	20000	1000	0	6000
112	1007	12/3/2021	Yes	Yes	No category given	22	Yes		Gicumbi	Kigabiro	Rwamiko	Kanyove	-1.7557	30.1728	Married (monogamy)	19	4	2	2	2,0	2,0	Male	Wife	Catholicism	Yes	Primary level complete (6-8 years)	6	I work in the field		I am a non-skilled worker	Yes, community based	25	Yes	Primary level but not complete (less than 6 years)	5	No		He is a non-skilled worker	17,500-35,000 RWF	0	0	0	0	0	20000	15000	1000	0	0
113	1012	12/3/2021	Yes	Yes	Ubudehe 2	30	Yes	No	Gicumbi	Mutandi	Mutete	Kamaganga	-1.6601	30.0711	Married (monogamy)	21	4	2	2	8,2.5	8,2	Male	Wife	Protestantism	Yes	Primary level but not complete (less than 6 years)	4	I work in the field	Irregular paid work, i.e. once in a while	I am a non-skilled worker	Yes, community based	40	Yes	Primary level but not complete (less than 6 years)	6	No	Irregular paid work	He is a non-skilled worker	Less than 17,500 RWF	2000	0	0	0	0	0	5000	300	0	1000
115	1015	12/3/2021	Yes	Yes	Ubudehe 3	32	Yes	Yes	Gicumbi	Kigabiro	Rwamiko	Kanyove	-1.761	30.1733	Married (monogamy)	23	4	2	2	7	7	Male	Wife	Catholicism	Yes	Primary level complete (6-8 years)	6	I am a housewife		I am a non-skilled worker		32	Yes	Primary level but not complete (less than 6 years)	5	No	Irregular paid work	He is a non-skilled worker	Less than 17,500 RWF	5000	0	0	0	0	3000	7000	1000	0	600
116	1016	12/3/2021	Yes	Yes	Ubudehe 2	46	Yes	No	Gicumbi	Kinyami	Rukomo	Meshero	-1.6189	30.1081	Married (monogamy)	19	9	8	8	26,23,20,17,15,10,9,0	26,23,20,17,15,10,9,0	Male	Wife	Catholicism	No			I work in the field			Yes, community based	48	Yes	Primary level complete (6-8 years)	7	No			17,500-35,000 RWF	20000	0	0	0	0	0	14000	3000	0	3000
117	1017	12/3/2021	Yes	Yes	Ubudehe 1	24	Yes	No	Gicumbi	Kinyami	Rukomo	Meshero	-1.6201	30.1099	Single		4	1	1	2	2	Female	Daughter	Protestantism	Yes	Secondary school but not complete	8	I work in the field		I am a non-skilled worker	Yes, community based								Less than 17,500 RWF	0	0	0	0	0	2400	2500	0	0	0
118	1018	12/3/2021	Yes	Yes	Ubudehe 2	44	Yes	No	Gicumbi	Kinyami	Rukomo	Meshero	-1.6195	30.1063	Married (monogamy)	21	7	6	5	24,22,19,17,15,1	24,22,19,17,15,1	Male	Wife	Catholicism	Yes	Primary level complete (6-8 years)	6	I am a housewife		I am a non-skilled worker	Yes, community based	45	Yes	Primary level complete (6-8 years)	8	Yes	Irregular paid work	He is a non-skilled worker	17,500-35,000 RWF	20000	0	0	0	0	0	20000	1000	0	30000
119	1019	12/3/2021	Yes	No	Ubudehe 2	26	Yes	No	Gicumbi	Mutandi	Mutete	Kamaganga	-1.6595	30.0701	Single		8	3	3	7,4,1	7,4,1	Male	Daughter	Catholicism	Yes	Secondary school but not complete	10	I work in the field	Irregular paid work, i.e. once in a while	I am a non-skilled worker	No								17,500-35,000 RWF	0	0	0	0	0	0	20000	0	0	1000
120	1020	12/3/2021	Yes	Yes	Ubudehe 3	30	Yes		Rulindo	Budakiranya	Cyinzuzi	Kamatongo	-1.7679	30.0413	Married (monogamy)	24	4	2	2	6,2	6,2	Male	Wife	Catholicism	Yes	Secondary school but not complete	9	I work in the field		I am a non-skilled worker	Yes, community based	30	Yes	Primary level but not complete (less than 6 years)	3	No		He is a non-skilled worker	Less than 17,500 RWF	0	0	0	0	0	16000	20000	0	0	0
121	1021	12/3/2021	Yes	Yes	Ubudehe 2	41	Yes	No	Gicumbi	Kinyami	Rukomo	Meshero	-1.6237	30.1071	Married (monogamy)	18	6	5	5	2002, 2004, 2006, 2011, 2019	19,17,15,10,2	Male	Wife	Catholicism	No			I work in the field	Irregular paid work, i.e. once in a while	I am a non-skilled worker	Yes, community based	44	No			Yes	Irregular paid work	He is a non-skilled worker	Less than 17,500 RWF	3000	0	0	0	0	0	2000	500	0	0
122	1022	12/3/2021	Yes	Yes	Ubudehe 2	32	Yes	No	Gicumbi	Mutandi	Mutete	Kamaganga	-1.6617	30.0739	Married (monogamy)	24	4	2	2	7,1	7,1	Male	Wife	Protestantism	Yes	Primary level complete (6-8 years)	6	I work in the field		I am a non-skilled worker	Yes, community based	34	Yes	Primary level complete (6-8 years)	6	No		He is a non-skilled worker	Less than 17,500 RWF	3000	0	0	0	0	0	5000	860	0	0
123	1023	12/3/2021	Yes	Yes	Ubudehe 3	40	Yes	No	Gicumbi	Kigabiro	Rwamiko	Kanyove	-1.7576	30.1754	Married (monogamy)	20	5	3	3	1,17,19	1,17,19	Male	Wife	Catholicism	Yes	Primary level complete (6-8 years)	6	I am a housewife		I am a non-skilled worker	Yes, community based	41	Yes	Primary level complete (6-8 years)	6	No		He is a non-skilled worker	17,500-35,000 RWF	28000	0	0	0	0	0	15000	5000		8000
124	1025	12/3/2021	Yes	Yes	Ubudehe 3	42	Yes	No	Gicumbi	Kigabiro	Rwamiko	Kanyove	-1.7601	30.1765	Married (monogamy)	21	8	5	5	18,16,14,7,1	18,16,14,7,1	Male	Wife	Protestantism	Yes	Primary level complete (6-8 years)	6	I work in the field		I am a non-skilled worker	Yes, Public	43	Yes	Primary level complete (6-8 years)	6	Yes	Full time paid employment	He is a non-skilled worker	100,000-199,000 RWF	10000	75000	0	0	0	25000	10000	3000	0	65000
125	1026	12/3/2021	Yes	Yes	Ubudehe 2	40	Yes	No	Gicumbi	Kigabiro	Rwamiko	Kanyove	-1.7611	30.1771	Married (monogamy)	20	5	3	3	21, 12, 2	21,12,2	Male	Wife	Catholicism	Yes	Primary level but not complete (less than 6 years)	4	I am a housewife		I am a non-skilled worker	Yes, community based	41	Yes	Primary level complete (6-8 years)	7	No		He is a non-skilled worker	Less than 17,500 RWF	5000	0	0	0	0	5000	5000	500	0	6000
126	1027	12/3/2021	Yes	Yes	Ubudehe 2	35	Yes	No	Rulindo	Budakiranya	Cyinzuzi	Kamatongo	-1.7686	30.0423	Married (monogamy)	22	6	4	4	11, 8, 4, 2	11,8,4,2	Male	Wife	Protestantism	Yes	Primary level complete (6-8 years)	6	I work in the field		I am a non-skilled worker	Yes, community based	35	Yes	Primary level but not complete (less than 6 years)	3	No		He is a non-skilled worker	36,000-99,000 RWF	10000	0	0	0	0	35000	20000	0	0	0
127	1028	12/3/2021	Yes	Yes	Ubudehe 3	37	Yes	No	Rulindo	Budakiranya	Cyinzuzi	Kamatongo	-1.7661	30.0549	Widowed	20	4	3	3	9,5,2	9,5,2	Female	I am head of household	Protestantism	Yes	Primary level complete (6-8 years)	2	I work in the field		I am a non-skilled worker	Yes, community based								Less than 17,500 RWF	5000	0	0	0	0	5800	4000	220	0	0
128	1031	12/3/2021	Yes	Yes	Ubudehe 2	58	Yes	No	Gicumbi	Kibali	Byumba	Ruzo	-1.563	30.0617	Cohabitating with a man/woman	23	3	2	2	2017, 2021	4,0	Male	Wife	Catholicism	Yes	Secondary School, Senior 5-6 complete	12	I work in the field	Irregular paid work, i.e. once in a while	I am a non-skilled worker	Yes, community based	30	Yes	Secondary School, Senior 5-6 complete	12	Yes	Irregular paid work	He is a non-skilled worker	Less than 17,500 RWF	2500	0	0	0	0	3000	3000	500	0	0
129	1033	12/3/2021	Yes	Yes	Ubudehe 2	34	Yes	No	Gicumbi	Kibali	Byumba	Ruzo	-1.5702	30.0601	Married (monogamy)	29	5	2	2	5,0	5,0	Male	Wife	Protestantism	Yes	Secondary School, Senior 5-6 complete	15	I work in the field		I am a non-skilled worker	Yes, community based	38	Yes	Primary level complete (6-8 years)	6	No		He is a non-skilled worker	17,500-35,000 RWF	0	0	0	0	0	20000	15000	0	0	0
130	1034	12/3/2021	Yes	Yes	Ubudehe 1	22	Yes	No	Gicumbi	Kibali	Byumba	Ruzo	-1.5654	30.0598	Single	21	11	1	1	0	0	Male	Daughter	Catholicism	Yes	Secondary school but not complete	9	I work in the field	Part time paid employment	I am a non-skilled worker	Yes, community based	26	Yes	Secondary School, Senior 5-6 complete	12	Yes	Part time paid employment	He is a skilled worker	17,500-35,000 RWF	20000	0	0	0	0	0	15000	100	0	4000
131	1038	12/3/2021	Yes	Yes	Ubudehe 3	37	Yes	No	Rulindo	Budakiranya	Cyinzuzi	Kamatongo	-1.7676	30.0558	Married (monogamy)	24	5	3	3	14,8,1	14,8,1	Male	Wife	Protestantism	Yes	Primary level but not complete (less than 6 years)	2	I work in the field		I am a non-skilled worker	Yes, community based	40	Yes	Secondary school but not complete	9	No		He is a skilled worker	17,500-35,000 RWF	0	0	0	0	0	30000	0	500	0	4000
132	1039	12/3/2021	Yes	Yes	Ubudehe 2	27	Yes	No	Gicumbi	Mutandi	Mutete	Kamaganga	-1.6553	30.0743	Married (monogamy)	25	4	1	1	2	2	Male	Wife	Protestantism	Yes	Secondary school but not complete	9	I work in the field		I am a non-skilled worker	Yes, community based	30	Yes	Secondary school but not complete	9	No		He is a non-skilled worker	17,500-35,000 RWF	20000	0	0	0	0		15000	0	0	0
133	1049	12/6/2021	Yes	Yes	Ubudehe 2	41	Yes	Yes	Gicumbi	Tanda	Giti	Ruzizi	-1.8106	30.2573	Married (monogamy)	18	8	8	8	22,20,17,15,12,11,8,0	22,20,17,15,12,11,8,0	Male	Wife	Protestantism	Yes	Primary level complete (6-8 years)	6	I work in the field	Part time paid employment	I am a non-skilled worker	Yes, community based	43	Yes	Primary level complete (6-8 years)	6	No		He is a non-skilled worker	Less than 17,500 RWF	0	0	0	0	0	0	2000	300	0	0
134	1050	12/6/2021	Yes	Yes	Ubudehe 2	22	Yes	No	Gicumbi	Kabeza	Mutete	Rusebeya	-1.7414	30.0843	Married (monogamy)	19	3	1	1	2	2	Male	Wife	Catholicism	Yes	Primary level but not complete (less than 6 years)	5	I work in the field		I am a non-skilled worker	Yes, community based	28	I don't know		0	No		He is a non-skilled worker	Less than 17,500 RWF	7500	0	0	0	0	0	5000	0	0	0
135	1051	12/6/2021	Yes	Yes	Ubudehe 1	37	Yes	No	Gicumbi	Kabeza	Mutete	Rusebeya	-1.7415	30.095	Married (monogamy)	22	9	7	7	15,12,10,8,6,3,1	15,12,10,8,6,3,1	Male	Wife	Protestantism	Yes	Primary level but not complete (less than 6 years)	2	I work in the field		I am a non-skilled worker	Yes, community based	39	Yes	Primary level but not complete (less than 6 years)	4	No		He is a non-skilled worker	Less than 17,500 RWF	0	0	0	0	0	16000	10000			3500
136	1053	12/6/2021	Yes	Yes	Ubudehe 2	24	Yes	No	Gicumbi	Tanda	Giti	Ruzizi	-1.8107	30.26	Married (monogamy)	22	4	2	2	1,3	1,3	Male	Wife	Catholicism	Yes	Primary level complete (6-8 years)	7	I am a housewife		I am a non-skilled worker	Yes, community based	32	Yes	Secondary School, Senior 5-6 complete	12	No		He is a non-skilled worker	Less than 17,500 RWF	5000	0	0	16000	0	0	15000	1000	0	900
137	1054	12/6/2021	Yes	Yes	Ubudehe 1	39	Yes	No	Gicumbi	Kabeza	Mutete	Rusebeya	-1.7434	30.0906	Married (monogamy)	20	6	5	5	18,16,13,7,1	18,16,13,7,1	Male	Wife	Catholicism	Yes	Primary level but not complete (less than 6 years)	5	I work in the field		I am a non-skilled worker	Yes, community based	44	Yes	Primary level but not complete (less than 6 years)	4	Yes	Irregular paid work	He is a non-skilled worker	Less than 17,500 RWF	0	0	0	0	0	5000	3000	0	0	1200
138	1055	12/6/2021	Yes	Yes	Ubudehe 3	42	Yes	No	Gicumbi	Tanda	Giti	Ruzizi	-1.8055	30.2599	Married (monogamy)	17	8	6	6	22, 19, 17, 12, 7, 0	22, 19, 17, 12, 7, 0	Male	Wife	Protestantism	Yes	Primary level but not complete (less than 6 years)	1	I am a housewife		I am a non-skilled worker	Yes, community based	48	Yes	Primary level but not complete (less than 6 years)	1	No		He is a non-skilled worker	Less than 17,500 RWF	2000	0	0	0	0	5000	5000	1000	0	6000
139	1057	12/6/2021	Yes	Yes	Ubudehe 2	39	Yes	No	Gicumbi	Kabeza	Mutete	Rusebeya	-1.7485	30.0863	Married (monogamy)	35	3	1	1	2019	2	Male	Wife	Other religion	Yes	Primary level complete (6-8 years)	6	I work in the field	Irregular paid work, i.e. once in a while	I am a non-skilled worker	Yes, community based	31	Yes	Primary level but not complete (less than 6 years)	6	Yes	Irregular paid work	He is a non-skilled worker	17,500-35,000 RWF	20000	0	0	0	0	15000	10000	1000	0	0
140	1058	12/6/2021	Yes	Yes	Ubudehe 3	42	Yes		Gicumbi	Bugomba	Kaniga	Rugarama	-1.4424	30.0419	Married (monogamy)	18	5	4	4	1. 21y.o, 2. 19y.o, 3. 18y.o, 4. 2.4y.o	21,19,18,2	Female	I am head of household	Protestantism	No			I am on irregular paid work	Irregular paid work, i.e. once in a while	I am a non-skilled worker	Yes, community based	42	Yes	Primary level but not complete (less than 6 years)	2	Yes	Irregular paid work	He is a non-skilled worker	17,500-35,000 RWF	20000	0	0	0	0	0	10000	1000	0	10000
141	1059	12/6/2021	Yes	Yes	Ubudehe 3	31	Yes	No	Gicumbi	Kamutora	Rushaki	Nkamba	-1.4526	30.0962	Married (monogamy)	24	5	2	2	5,2	5,2	Male	Wife	Catholicism	Yes	Secondary School, Senior 5-6 complete	12	I work in the field		I am a non-skilled worker	Yes, Public	35	Yes	Tertiary, University level complete	16	Yes	Full time paid employment	He is as a civil servant	100,000-199,000 RWF	30000	130000	0	0	0	20000	20000	1000	0	3000
142	1060	12/6/2021	Yes	Yes	Ubudehe 3	40	Yes	Yes	Gicumbi	Kamutora	Rushaki	Nkamba	-1.4512	30.0927	Married (monogamy)	20	10	7	7	19,16,14,12,9,6,0	19,16,14,12,9,6,0	Male	Wife	Catholicism	Yes	Secondary school but not complete	9	I work in the field		I am a non-skilled worker	Yes, Public	49	Yes	Secondary School, Senior 5-6 complete	12	Yes	Full time paid employment	He is as a civil servant	36,000-99,000 RWF	12000	49000	0	0	0	20000	15000	0	0	39666
143	1061	12/6/2021	Yes	Yes	Ubudehe 3	31	Yes	No	Gicumbi	Tanda	Giti	Ruzizi	-1.8122	30.2572	Cohabitating with a man/woman	25	4	3	3	10,6,1	10,6,1	Male	Wife	Protestantism	Yes	Primary level complete (6-8 years)	6	I am a housewife		I am a non-skilled worker	Yes, community based	42	Yes	Primary level but not complete (less than 6 years)	5	No		He is a non-skilled worker	Less than 17,500 RWF	0	0	0	0	0		6000	500	0	200
144	1066	12/6/2021	Yes	Yes	Ubudehe 2	39	Yes	No	Gicumbi	Tanda	Giti	Ruzizi	-1.8129	30.258	Married (monogamy)	22	8	9	8	15,13,11,8,7,5,0	15,13,11,8,7,5,0	Male	Wife	Protestantism	Yes	Primary level but not complete (less than 6 years)	2	I work in the field		I am a non-skilled worker	Yes, community based	45	No	I don't know		No		He is a non-skilled worker	Less than 17,500 RWF	10000	0	0	0	0	0	800	500	0	3000
145	1071	12/6/2021	Yes	Yes	Ubudehe 3	39	Yes	No	Gicumbi	Bugomba	Kaniga	Rugarama	-1.4456	30.0439	Married (monogamy)	27	7	5	5	1. 10y.o, 2. 9y.o, 3. 7y.o, 4. 5y.o, 5. 2.3y.o	10,9,7,5,2	Male	Wife	Protestantism	Yes	Primary level but not complete (less than 6 years)	5	I am on irregular paid work	Irregular paid work, i.e. once in a while	I am a non-skilled worker	Yes, community based	42	Yes	Primary level but not complete (less than 6 years)	6	Yes	Irregular paid work	He is a non-skilled worker	17,500-35,000 RWF	20000	0	0	0	0	15000	15000	220	0	25000
146	1074	12/6/2021	Yes	Yes	Ubudehe 2	29	Yes	Yes	Rulindo	Kamutora	Rushaki	Nkamba	-1.4613	30.0928	Married (monogamy)	27	3	1	1	1.7	1	Male	Wife	Catholicism	Yes	Secondary school but not complete	9	I work in the field		I am a non-skilled worker	Yes, community based	27	Yes	Primary level complete (6-8 years)	6	No		He is a non-skilled worker	17,500-35,000 RWF	3000	0	0	0	0	17000	16000	0	8	0
147	1076	12/6/2021	Yes	Yes	Ubudehe 3	37	Yes	No	Gicumbi	Munanira	Rutare	Ruti	-1.7291	30.1413	Married (monogamy)	19	9	5	5	15,13,8,3,1	15,13,8,3,1	Male	Wife	Catholicism	Yes	Primary level complete (6-8 years)	6	I work in the field		I am a non-skilled worker	Yes, community based	55	Yes	I don't know		No		He is a non-skilled worker	17,500-35,000 RWF	30000	0	0	0	0	0	20000	2000	0	8000
148	1079	12/6/2021	Yes	Yes	Ubudehe 1	36	Yes	No	Gicumbi	Tanda	Giti	Ruzizi	-1.8155	30.2577	Married (monogamy)	20	4	5	4	14, 11, 6, 0	14, 11, 6, 0	Male	Wife	Protestantism	Yes	Primary level but not complete (less than 6 years)	4	I am a housewife		I am a non-skilled worker	Yes, community based	36	Yes	Primary level but not complete (less than 6 years)	5	No		He is a non-skilled worker	Less than 17,500 RWF	2000	0	0	6000	0	0	5000	0	0	600
149	1080	12/6/2021	Yes	Yes	Ubudehe 3	25	Yes	No	Gicumbi	Bugomba	Kaniga	Rugarama	-1.449	30.0433	Married (monogamy)		5	3	3	1. 6years, 2. 4years, 3.	6,4,2	Male	Wife	Protestantism	Yes	Primary level complete (6-8 years)	6	I am on irregular paid work	Irregular paid work, i.e. once in a while	I am a non-skilled worker	Yes, community based	29	Yes	Secondary school but not complete	9	Yes	Irregular paid work	He is a non-skilled worker	Less than 17,500 RWF	0	10000	0	0	0	0	2000	5000	0	3000
150	1103	12/6/2021	Yes	Yes	Ubudehe 3	32	Yes	No	Gicumbi	Kamutora	Rushaki	Nkamba	-1.4532	30.0914	Cohabitating with a man/woman		5	3	3	0.5,2.5,4.5	0,2,4	Male	Wife	Catholicism	Yes	Primary level but not complete (less than 6 years)		I am a housewife	Irregular paid work, i.e. once in a while	I am a non-skilled worker	Yes, community based	38	Yes	Primary level complete (6-8 years)		No	Irregular paid work	He is a non-skilled worker	Less than 17,500 RWF						5000	5000			3000
151	1104	12/6/2021	Yes	Yes	Ubudehe 2	23	Yes	No	Gicumbi	Kamutora	Rushaki	Nkamba	-1.4614	30.0965	Cohabitating with a man/woman		3	1	1	1.5	1	Male	Wife	Protestantism	Yes	Primary level complete (6-8 years)		I work in the field	Irregular paid work, i.e. once in a while	I am a non-skilled worker	Yes, community based	26	Yes	Primary level complete (6-8 years)		No	Irregular paid work	He is a non-skilled worker	17,500-35,000 RWF	10000					10000	10000
152	1105	12/6/2021	Yes	Yes	Ubudehe 3	42	Yes	No	Gicumbi	Munanira	Rutare	Ruti	-1.7284	30.146	Married (monogamy)	21	8	7	6	19,17,14,9,4,1	19,17,14,9,4,1	Male	Wife	Protestantism	Yes	Vocational training	8	I am a housewife			Yes, community based	40	Yes	Primary level but not complete (less than 6 years)	3	Yes		He is a non-skilled worker	17,500-35,000 RWF	20000	0	0	0	0	0	20000	0	0	7000
153	1108	12/6/2021	Yes	Yes	Ubudehe 2	40	Yes	No	Gicumbi	Gatoma	Kaniga	Nyakibande	-1.411	30.0639	Married (monogamy)	21	7	5	5	15,12,8,7,5 months	15,12,8,7,0	Male	Wife	Catholicism	Yes	Primary level complete (6-8 years)	6	I work in the field	Irregular paid work, i.e. once in a while	I am a non-skilled worker	Yes, community based	41	Yes	Secondary school but not complete	8	No	Irregular paid work	He is a non-skilled worker	Less than 17,500 RWF	0	0	0	0	0	0	2000	0	0	5000
154	1109	12/6/2021	Yes	Yes	Ubudehe 3	47	Yes	No	Gicumbi	Gatoma	Kaniga	Nyakibande	-1.4145	30.0672	Married (monogamy)	37	10	8	8	19,17,15,13,11,8,6,2	19,17,15,13,11,8,6,2	Male	Wife	Protestantism	Yes	Primary level complete (6-8 years)	6	I work in the field	Irregular paid work, i.e. once in a while	I am a non-skilled worker	Yes, community based	44	Yes	Primary level complete (6-8 years)	6	No	Irregular paid work	He is a non-skilled worker	17,500-35,000 RWF	0	0	0	0	0	0	10000	810	0	8000
155	1110	12/6/2021	Yes	Yes	Ubudehe 3	25	Yes	No	Gicumbi	Gatoma	Kaniga	Nyakibande	-1.4137	30.0633	Married (monogamy)	20	4	2	2	4,16 months	4,1	Male	Wife	Catholicism	Yes	Primary level complete (6-8 years)	6	I work in the field	Irregular paid work, i.e. once in a while	I am a non-skilled worker	Yes, community based	30	Yes	Secondary school but not complete	9	No	Irregular paid work	He is a non-skilled worker	Less than 17,500 RWF	0	0	0	0	0	0	500	270	0	1000
156	1152	12/6/2021	Yes	Yes	Ubudehe 2	27	Yes	No	Gicumbi	Kamutora	Rushaki	Nkamba	-1.4574	30.095	Cohabitating with a man/woman	25	4	2	2	2, 0	2, 0	Male	Wife	Catholicism	Yes	Secondary school but not complete	8	I work in the field		I am a non-skilled worker	Yes, community based	30	Yes	Primary level complete (6-8 years)	6	No		He is a non-skilled worker	17,500-35,000 RWF	10000	0	0	0	0	18000	10000	220	0	0
157	1116	12/7/2021	Yes	Yes	Ubudehe 3	32	Yes	No	Gicumbu	Tanda	Giti	Nyakabungo	-1.7927	30.2518	Married (monogamy)	25	5	3	3	11,9,1	11,9,1	Male	Wife	Catholicism	Yes	Primary level but not complete (less than 6 years)	5	I work in the field			Yes, community based	40	Yes	Primary level complete (6-8 years)	6			He is a non-skilled worker	Less than 17,500 RWF	15000	0	0	0	0	0	12000	0	0	0
158	1117	12/7/2021	Yes	Yes	Ubudehe 2	39	Yes	No	Gicumbi	Tanda	Giti	Nyakabungo	-1.7877	30.2466	Married (monogamy)	17	7	7	7	2002, 2005, 2007,2009, 2013, 2016, 2021	19,16,14,12,8,5,0	Male	Wife	Other religion	Yes	Primary level but not complete (less than 6 years)	4	I work in the field	Irregular paid work, i.e. once in a while	I am a non-skilled worker	Yes, community based	44	No			Yes	Irregular paid work	He is a non-skilled worker	Less than 17,500 RWF	400	0	0	0	7500	0	10000	1000	0	4000
159	1122	12/7/2021	Yes	Yes	Ubudehe 2	21	Yes	No	Gicumbi	Nyambare	Cyumba	Rusebeya	-1.4844	30.0079	Married (monogamy)	18	3	2	2	1,5 months	0	Male	Wife	Catholicism	Yes	Secondary school but not complete	7	I work in the field	Irregular paid work, i.e. once in a while	I am a non-skilled worker	Yes, community based	26	I don't know	Secondary school, Senior 1-4 complete	9	No	Irregular paid work	He is a non-skilled worker	Less than 17,500 RWF	12500	0	0	0	0	0	15000	1020	0	0
160	1123	12/7/2021	Yes	Yes	Ubudehe 2	27	Yes	No	Gicumbi	Rwankonjo	Cyumba	Rukizi	-1.4409	30.0167	Cohabitating with a man/woman	25	3	1	1	2	2	Male	Wife	Protestantism	Yes	Secondary School, Senior 5-6 complete	12	I work in the field		I am a non-skilled worker	Yes, community based	37	Yes	Primary level but not complete (less than 6 years)	3	No		He is a skilled worker	100,000-199,000 RWF	0	100000	0	0	0	7000	50000	5000	13000	0
161	1124	12/7/2021	Yes	Yes	Ubudehe 2	25	Yes	No	Gicumbi	Rwankonjo	Cyumba	Rukizi	-1.4427	30.0182	Married (monogamy)	23	3	1	1	1.5	1	Male	Wife	Protestantism	Yes	Primary level complete (6-8 years)		I am a housewife	Irregular paid work, i.e. once in a while	I am a non-skilled worker	Yes, community based	25	Yes	Secondary school, Senior 1-4 complete		Yes	Full time paid employment	He is as a civil servant	Less than 17,500 RWF	12000					10000	10000
162	1125	12/7/2021	Yes	Yes	Ubudehe 1	26	Yes	Yes	Gicumbi	Murehe	Giti	Gatare	-1.7579	30.2381	Single		4	1	1	1	1	Male	Daughter	Catholicism	Yes	Secondary school but not complete	8	I work in the field		I am a non-skilled worker	Yes, community based								17,500-35,000 RWF	1000	0	0	0	0	0	10000	100	0	0
163	1127	12/7/2021	Yes	Yes	Ubudehe 3	39	Yes	No	Gicumbi	Rugerero	Mukarange	Rurembo	-1.5195	30.0481	Married (monogamy)	28	4	5	2	1. 4years, 2. 2.10years	4,2	Male	Wife	Catholicism	Yes	Secondary School, Senior 5-6 complete	13	I am on irregular paid work	Irregular paid work, i.e. once in a while	I am a non-skilled worker	Yes, community based	31	Yes	Secondary School, Senior 5-6 complete	12	Yes	Irregular paid work	He is a non-skilled worker	17,500-35,000 RWF	30000	0	0	0	0	0	15000	7000	0	3000
164	1132	12/7/2021	Yes	Yes	Ubudehe 3	27	Yes	No	Gicumbi	Tanda	Giti	Nyakabungo	-1.7962	30.2487	Cohabitating with a man/woman	26	3	1	1	0	0	Male	Wife	Protestantism	Yes	Primary level but not complete (less than 6 years)	4	I work in the field	Part time paid employment	I am a non-skilled worker	Yes, community based	26	Yes	Primary level but not complete (less than 6 years)	2	Yes	Part time paid employment	He is a non-skilled worker	Less than 17,500 RWF	0	0	0	0	0	10000	20000	1000	0	0
165	1135	12/7/2021	Yes	Yes	Ubudehe 1	42	Yes	No	Gicumbi	Tanda	Giti	Nyakabungo	-1.7949	30.2534	Married (monogamy)	21	12	10	10	20,18,16,15,12,10,8,6,3,1	20,18,16,15,12,10,8,6,3,1	Male	Wife	Protestantism	Yes	Primary level complete (6-8 years)	6	I work in the field		I am a non-skilled worker	Yes, community based	43	Yes	Primary level complete (6-8 years)	6	No		He is a non-skilled worker	Less than 17,500 RWF	0	0	0	8000	0	0	6000	0	0	2000
166	1136	12/7/2021	Yes	Yes	Ubudehe 3	18	Yes	No	Gicumbi	Tanda	Giti	Nyakabungo	-1.7883	30.2414	Cohabitating with a man/woman	17	5	1	1	2020	1	Female	Daughter	Other religion	Yes	Primary level but not complete (less than 6 years)	5	I work in the field	Irregular paid work, i.e. once in a while	I am a non-skilled worker	Yes, community based	21	Yes	Primary level complete (6-8 years)	6	No	Part time paid employment	He is a non-skilled worker	Less than 17,500 RWF	2000	0	0	0	0	1000	1500	500	0	0
167	1137	12/7/2021	Yes	Yes	Ubudehe 3	30	Yes	No	Gicumbi	Nyambare	Cyumba	Rusebeya	-1.481	30.0096	Married (monogamy)	23	4	2	2	7,11 months	7,0	Male	Wife	Protestantism	Yes	Secondary school but not complete	7	I work in the field	Irregular paid work, i.e. once in a while	I am a non-skilled worker	Yes, community based	38	No	Primary level but not complete (less than 6 years)	2	No	Irregular paid work	He is a non-skilled worker	Less than 17,500 RWF	30000	0	0	0	0	0	15000	220	0	0
168	1138	12/7/2021	Yes	Yes	Ubudehe 2	31	Yes	No	Gicumbi	Rwankonjo	Cyumba	Rukizi	-1.4431	30.0189	Married (monogamy)	27	5	2	2	3.2, 1.7	3,1	Male	Wife	Catholicism	Yes	Secondary school but not complete	8	I work in the field		I am a non-skilled worker	Yes, community based	32	Yes	Primary level complete (6-8 years)	6	No		He is a non-skilled worker	Less than 17,500 RWF	5000	0	0	0	0	6000	5000	0	4000	0
169	1139	12/7/2021	Yes	Yes	Ubudehe 1	19	Yes	Yes	Gicumbi	Rugerero	Mukarange	Rurembo	-1.5196	30.045	Single		7	2	2	1. 1.2 years , 2. 1.2years	1,1	Female	Daughter	Protestantism	Yes	Primary level complete (6-8 years)	12	I am a housewife		No occupation yet, I am a student	Yes, community based	23	Yes	Secondary school but not complete	9	No			I don't know
170	1140	12/7/2021	Yes	Yes	Ubudehe 1	39	Yes	No	Gicumbi	Rwankonjo	Cyumba	Rukizi	-1.4482	30.0195	Cohabitating with a man/woman	27	8	7	6	16,15,11,10,5, 2	16,15,11,10,5,2	Male	Wife	Catholicism	Yes	Primary level but not complete (less than 6 years)	1	I work in the field		I am a non-skilled worker	Yes, community based	50	Yes	Primary level but not complete (less than 6 years)	1	Yes		He is a skilled worker	Less than 17,500 RWF	0	6000	0	0	0	7000	10000	20	0	0
171	1141	12/7/2021	Yes	Yes	Ubudehe 3	32	Yes	No	Gicumbi	Murehe	Giti	Gatare	-1.7555	30.2479	Married (monogamy)	21	5	3	3	10,6,2	10,6,2	Male	Wife	Catholicism	Yes	Primary level but not complete (less than 6 years)	4	I am a housewife		I am a non-skilled worker	Yes, community based	37	No			No		He is a non-skilled worker	17,500-35,000 RWF	35000	0	0	0	0	0	17000	2000	0	4000
172	1142	12/7/2021	Yes	Yes	Ubudehe 2	19	Yes	No	Gicumbi	Rwankonjo	Cyumba	Rukizi	-1.4458	30.0196	Cohabitating with a man/woman		3	1	1	2.5	2	Male	Wife	Catholicism	Yes	Primary level but not complete (less than 6 years)		I am a housewife	Irregular paid work, i.e. once in a while	I am a non-skilled worker	Yes, community based	26	Yes	Primary level complete (6-8 years)		No	Irregular paid work	He is a non-skilled worker	Less than 17,500 RWF						2000	15000		10000
173	1143	12/7/2021	Yes	Yes	Ubudehe 3	45	Yes	No	Gicumbi	Murehe	Giti	Gatare	-1.7618	30.2377	Married (monogamy)	20	8	7	7	21,20,19,17,15,13,2020	21,20,19,17,15,13,1	Male	Wife	Catholicism	Yes	Primary level complete (6-8 years)	8	I work in the field		I am a non-skilled worker	Yes, community based	48	Yes	Primary level but not complete (less than 6 years)	2	No		He is a non-skilled worker	17,500-35,000 RWF	5000	0	0	0	0	0	5000	1000	0	5000
174	1144	12/7/2021	Yes	Yes	Ubudehe 1	34	Yes	No	Gicumbi	Murehe	Giti	Gatare	-1.755	30.2448	Married (monogamy)	16	5	5	4	16, 13, 9, 2	16, 13,9,2	Male	Wife	Protestantism	Yes	Primary level but not complete (less than 6 years)	5	I am a housewife		I am a non-skilled worker	Yes, community based	37	No			No		He is a non-skilled worker	Less than 17,500 RWF	0	0	0	6000	0	1000	15000	20	0	1000
175	1145	12/7/2021	Yes	Yes	Ubudehe 3	43	Yes	No	Gicumbi	Rwankonjo	Cyumba	Rukizi	-1.4492	30.0176	Married (monogamy)	18	7	6	6	21, 19, 16, 14, 11, 2.7	21,19,16,14,11,2	Male	Wife	Protestantism	Yes	Primary level complete (6-8 years)	6	I work in the field		I am a non-skilled worker	Yes, community based	46	Yes	Primary level but not complete (less than 6 years)	3	No		He is a non-skilled worker	17,500-35,000 RWF	0	0	0	0	0	24000	20000	0	0	0
176	1146	12/7/2021	Yes	Yes	Ubudehe 2	22	Yes	No	Gicumbi	Nyambare	Cyumba	Rusebeya	-1.4851	30.0069	Cohabitating with a man/woman	21	3	1	1	19 months	1	Male	Wife	Catholicism	Yes	Primary level but not complete (less than 6 years)	5	I work in the field	Irregular paid work, i.e. once in a while	I am a non-skilled worker	Yes, community based	25	Yes	Secondary school but not complete	9	No	Irregular paid work	He is a non-skilled worker	Less than 17,500 RWF	0	0	0	0	0	0	6000	0	0	0
177	1147	12/7/2021	Yes	Yes	Ubudehe 1	44	Yes	No	Gicumbi	Rugerero	Mukarange	Rurembo	-1.5176	30.049	Married (monogamy)	28	6	4	4	1. 11years, 2. 7years, 3. 2,5years 4. 0	11,7,2,0	Male	Wife	Protestantism	No			I am on irregular paid work	Irregular paid work, i.e. once in a while	I am a non-skilled worker	Yes, community based	52	I don't know			Yes	Irregular paid work	He is a non-skilled worker	17,500-35,000 RWF	0	20000	0	0	0	0	30000	20	0	2000
178	1148	12/7/2021	Yes	Yes	Ubudehe 3	43	Yes	No	Gicumbi	Murehe	Giti	Gatare	-1.76	30.2408	Married (monogamy)	25	8	6	6	16, 12, 8, 5, 2,0	16, 12, 8, 5, 2,0	Male	Wife	Protestantism	Yes	Primary level complete (6-8 years)	6	I am a housewife		I am a non-skilled worker	Yes, community based	49	No			No		He is a non-skilled worker	Less than 17,500 RWF	3000	0	0	0	0	0	3000	1000	0	5000
179	1162	12/8/2021	Yes	Yes	Ubudehe 3	33	Yes	No	Gicumbi	Kabeza	Nyamiyaga	Karambo	-1.6909	30.1486	Married (monogamy)	21	5	3	3	12,2,0	12,2,0	Male	Wife	Catholicism	Yes	Primary level complete (6-8 years)	6	I work in the field		I am a non-skilled worker	Yes, community based	35	No	Primary level but not complete (less than 6 years)	3	No		He is a non-skilled worker	Less than 17,500 RWF	15000	0	0	0	0	0	11000	0	0	4000
180	1163	12/8/2021	Yes	Yes	Ubudehe 3	37	Yes	No	Gicumbi	Kabuga	Nyamiyaga	Kabeza	-1.6685	30.1698	Married (monogamy)	16	7	5	5	19,17,14,12,2	19,17,14,12,2	Male	Wife	Catholicism	No			I work in the field		I am a non-skilled worker	Yes, community based	42	Yes	Primary level complete (6-8 years)	7	No		He is a non-skilled worker	Less than 17,500 RWF	5000	0	0	0	0	0	15000	2000	0	0
181	1164	12/8/2021	Yes	Yes	Ubudehe 2	35	Yes		Gicumbi	Kabeza	Nyamiyaga	Karambo	-1.6908	30.1455	Cohabitating with a man/woman	22	4	5	4	14,9	14,9	Male	Wife	No religion	Yes	Primary level but not complete (less than 6 years)	4	I work in the field		I am a non-skilled worker	Yes, community based	30	No	Primary level but not complete (less than 6 years)	1	No		He is a non-skilled worker	Less than 17,500 RWF	0	0	0	0	0	200	1500	0	0	0
182	1165	12/8/2021	Yes	Yes	Ubudehe 3	39	Yes	No	Gicumbi	Kabuga	Nyamiyaga	Kabeza	-1.6678	30.1627	Married (monogamy)	17	5	5	5	22, 19, 16,14,2	22, 19, 16,14,2	Male	Wife	Protestantism	Yes	Primary level but not complete (less than 6 years)	4	I am a housewife		I am a non-skilled worker	Yes, community based	41	Yes	Primary level complete (6-8 years)	6	No		He is a non-skilled worker	Less than 17,500 RWF	3000	0	0	0	0		10000	240	0	200000
183	1168	12/8/2021	Yes	Yes	Ubudehe 2	25	Yes	No	Gicumbi	Bushara	Shangasha	Gatare	-1.5031	30.0672	Cohabitating with a man/woman		3	1	1	2	2	Male	Wife	Protestantism	Yes	Secondary school, Senior 1-4 complete		I am a housewife	Irregular paid work, i.e. once in a while	I am a non-skilled worker		30	Yes	Secondary school, Senior 1-4 complete		No	Irregular paid work	He is a non-skilled worker		10000					10000	10000	85
184	1169	12/8/2021	Yes	Yes	Ubudehe 3	35	Yes	No	Gicumbi	Gihuke	Bwisige	Kumunini	-1.5441	30.1475	Married (monogamy)	20	5	3	3	1. 13years, 2. 7years, 3. 0	13,2,0	Male	Wife	Protestantism	Yes	Primary level but not complete (less than 6 years)	4	I am on irregular paid work	Irregular paid work, i.e. once in a while	I am a non-skilled worker	Yes, community based	39	Yes	Primary level complete (6-8 years)	6	Yes	Irregular paid work	He is a non-skilled worker	17,500-35,000 RWF	20000	0	0	0	0	0	5000	220	0	5000
185	1170	12/8/2021	Yes	Yes	Ubudehe 3	26	Yes	No	Gicumbi	Bushara	Shangasha	Gatare	-1.5066	30.0708	Married (monogamy)	20	4	2	2	6,1	6,1	Male	Wife	Protestantism	Yes	Primary level but not complete (less than 6 years)	4	I work in the field		I am a non-skilled worker	Yes, community based	27	Yes	Primary level complete (6-8 years)	6	No		He is a non-skilled worker	Less than 17,500 RWF	10000	0	0	0	0	0	5000	220	0	1500
186	1171	12/8/2021	Yes	Yes	Ubudehe 1	18	Yes	Yes	Gicumbi	Kabuga	Nyamiyaga	Kabeza	-1.6667	30.1651	Single		7	1	1	0	0	Male	Daughter	Protestantism	Yes	Primary level complete (6-8 years)	6	I work in the field		I am a non-skilled worker	Yes, community based								Less than 17,500 RWF	0	0	0	0	0	0	7000	100	0	0
187	1173	12/8/2021	Yes	Yes	Ubudehe 2	35	Yes	No	Gicumbi	Kabeza	Nyamiyaga	Karambo	-1.6928	30.1465	Cohabitating with a man/woman	22	4	5	3	11,9,1	11,9,1	Male	Wife	No religion	Yes	Primary level but not complete (less than 6 years)	5	I work in the field		I am a non-skilled worker	Yes, community based	30	No			No		He has no occupation yet, he is a student	Less than 17,500 RWF	0	0	0	0	0	2000	1500	0	0	0
188	1174	12/8/2021	Yes	Yes	Ubudehe 3	31	Yes	Yes	Gicumbi	Bushara	Shangasha	Gatare	-1.5031	30.0691	Married (monogamy)	22	5	3	3	12, 6, 0	12, 6, 0	Male	Wife	Catholicism	Yes	Primary level but not complete (less than 6 years)	1	I work in the field		I am a non-skilled worker	Yes, community based	35	Yes	Primary level complete (6-8 years)	6	No		He is a non-skilled worker	17,500-35,000 RWF	20000	0	0	0	0	5000	20000	0	0	0
189	1175	12/8/2021	Yes	Yes	Ubudehe 3	36	Yes	No	Gicumbi	Kabuga	Nyamiyaga	Kabeza	-1.6644	30.1674	Married (monogamy)	19	8	5	5	16, 12, 7, 4, 2	16, 12, 7, 4, 2	Male	Wife	Protestantism	Yes	Primary level but not complete (less than 6 years)	5	I am a housewife		I am a non-skilled worker	Yes, community based	41	Yes	Primary level but not complete (less than 6 years)	5	No		He is a non-skilled worker	Less than 17,500 RWF	1500	0	0	0	0	2000	3000	1000	0	12000
190	1181	12/8/2021	Yes	Yes	Ubudehe 2	25	Yes	No	Gicumbi	Gihuke	Bwisige	Kumunini	-1.5461	30.147	Cohabitating with a man/woman	19	4	2	2	4,3	4,3	Male	Wife	Protestantism	Yes	Primary level but not complete (less than 6 years)	5	I work in the field	Irregular paid work, i.e. once in a while	I am a non-skilled worker	Yes, community based	29	Yes	Primary level complete (6-8 years)	6	No	Irregular paid work	He is a non-skilled worker	Less than 17,500 RWF	0	0	0	0	0	0	10000	660	0	2000
191	1182	12/8/2021	Yes	Yes	Ubudehe 3	40	Yes	No	Gicumbi	Gihuke	Bwisige	Kumunini	-1.551	30.1475	Married (monogamy)	22	8	6	6	17, 15, 12, 7, 5, 2	17,15,12,7,5,2	Male	Wife	Other religion	Yes	Primary level but not complete (less than 6 years)	4	I work in the field		I am a non-skilled worker	Yes, community based	42	Yes	Primary level but not complete (less than 6 years)	4	No		He is a non-skilled worker	Less than 17,500 RWF	10000	0	0	0	0	0	20000	1000	0	6000
192	1183	12/8/2021	Yes	Yes	Ubudehe 2	19	Yes	No	Gicumbi	Kabeza	Nyamiyaga	Karambo	-1.6976	30.1429	Single	19	7	1	1	0	0	Female	Daughter	Protestantism	Yes	Primary level complete (6-8 years)	6	I have a paid job	Full time paid employment	I am a civil servant	Yes, community based								Less than 17,500 RWF	0	0	0	0	0	30000	0	0	0	0
193	1184	12/8/2021	Yes	Yes	Ubudehe 3	31	Yes	No	Gicumbi	Kabeza	Nyamiyaga	Karambo	-1.6951	30.1444	Married (monogamy)	17	5	3	3	12,7,0	12,7,0	Male	Wife	Catholicism	Yes	Primary level complete (6-8 years)	6	I work in the field		I am a non-skilled worker	Yes, community based	38	Yes	Primary level but not complete (less than 6 years)	3	Yes	Irregular paid work	He is a non-skilled worker	Less than 17,500 RWF	0	0	0	0	0	10000	10000	0	0	0
194	1185	12/8/2021	Yes	Yes	Ubudehe 3	36	Yes	No	Gicumbi	Bushara	Shangasha	Gatare	-1.5056	30.069	Married (monogamy)	22	5	3	3	9, 7, 1	9, 7, 1	Male	Wife	Protestantism	Yes	Primary level but not complete (less than 6 years)	4	I work in the field		I am a non-skilled worker	Yes, community based	35	Yes	Primary level complete (6-8 years)	6	No		He is a non-skilled worker	Less than 17,500 RWF	10000	0	0	0	0		6000	220	0	1500
195	1187	12/8/2021	Yes	Yes	Ubudehe 1	32	Yes	No	Gicumbi	Kabeza	Nyamiyaga	Karambo	-1.7023	30.1446	Married (monogamy)	23	6	2	2	6,2	6,2	Male	Wife	Protestantism	No			I work in the field	Part time paid employment	I am a non-skilled worker	Yes, community based	43	No			Yes	Part time paid employment	He is a non-skilled worker	Less than 17,500 RWF	0	0	0	0	0	5000	1000	0	0	30000
196	1198	12/8/2021	Yes	Yes	Ubudehe 2	39	Yes	No	Gicumbi	Gihuke	Bwisige	Kumunini	-1.5536	30.1437	Single	28	5	4	3	7,5,1	7,5,1	Female	Other family relation	Protestantism	Yes	Primary level complete (6-8 years)	6	I work in the field	Irregular paid work, i.e. once in a while	I am a non-skilled worker	Yes, community based								36,000-99,000 RWF	23000	0	0	0	0	0	50000	1000	0	8000
197	1209	12/8/2021	Yes	Yes	Ubudehe 2	31	Yes	No	Gicumbi	Gihuke	Bwisige	Kumunini	-1.5457	30.1418	Married (monogamy)	25	3	2	2	1. 4years, 2. 0	4,0	Male	Wife	Catholicism	Yes	Primary level complete (6-8 years)	6	I am on irregular paid work	Irregular paid work, i.e. once in a while	I am a non-skilled worker	Yes, community based	27	Yes	Primary level complete (6-8 years)	6	Yes	Irregular paid work	He is a non-skilled worker	17,500-35,000 RWF	30000	0	0	0	0	0	10000	220	0	5000
198	1211	12/8/2021	Yes	Yes	Ubudehe 2	26	Yes	No	Gicumbi	Gihuke	Bwisige	Kumunini	-1.5481	30.1439	Married (monogamy)	20	2	2	2	6, 0	6, 0	Male	Wife	Protestantism	Yes	Primary level but not complete (less than 6 years)	4	I work in the field		I am a non-skilled worker	Yes, community based	28	Yes	Primary level but not complete (less than 6 years)	4	No		He is a non-skilled worker	Less than 17,500 RWF	3500	0	0	0	0	0	5000	0	0	0
199	1212	12/9/2021	Yes	Yes	Ubudehe 3	32	Yes	No	Gicumbi	Munanira	Rutare	Ruti	-1.728	30.1392	Married (monogamy)	25	5	4	4	2009, 2014, 2016, 2019	12,7,5,2	Male	Wife	Other religion	Yes	Primary level but not complete (less than 6 years)	5	I work in the field	Irregular paid work, i.e. once in a while	I am a non-skilled worker	Yes, community based	37	Yes	Primary level complete (6-8 years)	6	Yes	Irregular paid work	He is a non-skilled worker	17,500-35,000 RWF	5000	0	0	0	0	10000	15000	500	0	0
200	1215	12/9/2021	Yes	Yes	Ubudehe 2	38	Yes	No	Gicumbi	Munanira	Rutare	Ruti	-1.7219	30.1379	Married (monogamy)	18	7	6	6	2002, 2005, 2008, 2013, 2017, 2019	19,16,13,8,4,2	Male	Wife	Other religion	Yes	Primary level complete (6-8 years)	5	I work in the field	Irregular paid work, i.e. once in a while	I am a non-skilled worker	Yes, community based	41	No			Yes	Irregular paid work	He is a non-skilled worker	Less than 17,500 RWF	2500	0	0	0	0	12000	5000	1000	0	0
201	1218	12/9/2021	Yes	Yes	Ubudehe 3	26	Yes	No	Gicumbi	Gatwaro	Rutare	Bureranyana	-1.7325	30.194	Cohabitating with a man/woman	19	5	2	2	6,2	6,2	Male	Wife	Catholicism	Yes	Primary level complete (6-8 years)	6	I am a housewife		I am a non-skilled worker	Yes, community based	29	Yes	Primary level complete (6-8 years)	6	No		He is a non-skilled worker	36,000-99,000 RWF	40000	0	0	0	0	0	20000	1000	0	3000
202	1220	12/9/2021	Yes	Yes	Ubudehe 2	36	Yes	No	Gicumbi	Nyabubare	Shangasha	Nyakabingo	-1.525	30.0782	Married (monogamy)	16	6	4	4	18,14,12,2	18,14,12,2	Male	Wife	Catholicism	Yes	Primary level but not complete (less than 6 years)	4	I work in the field		I am a non-skilled worker	Yes, community based	38	No		0	No		He is a non-skilled worker	17,500-35,000 RWF	0	0	0	0	0	20000	10000	250	0	2000
203	1221	12/9/2021	Yes	Yes	Ubudehe 2	32	Yes	No	Gicumbi	Gitega	Rushaki	Karambo	-1.5015	30.1121	Single	24	6	4	4	6, 5, 3, 1	6, 5, 3, 1	Male	Wife	Protestantism	Yes	Secondary School, Senior 5-6 complete	14	I work in the field		I am a non-skilled worker	Yes, community based	40	Yes	Primary level complete (6-8 years)	6	No		He is a non-skilled worker	17,500-35,000 RWF	25000	0	0	0	0	3000	20000	220	0	6000
204	1222	12/9/2021	Yes	Yes	Ubudehe 3	36	Yes	No	Gicumbi	Gatwaro	Rutare	Bureranyana	-1.7295	30.1919	Married (monogamy)	31	3	1	1	1	1	Male	Wife	Protestantism	Yes	Primary level but not complete (less than 6 years)	2	I work in the field		I am a non-skilled worker	Yes, community based	31	Yes	Primary level complete (6-8 years)	6	No		He is a non-skilled worker	Less than 17,500 RWF	0	0	0	0	0	0	5000	300	0	0
205	1223	12/9/2021	Yes	Yes	Ubudehe 2	20	Yes	No	Gicumbi	Gitega	Rushaki	Karambo	-1.4942	30.1088	Married (monogamy)	19	3	1	1	5 months	0	Male	Wife	Catholicism	Yes	Secondary school but not complete	9	I am on irregular paid work	Irregular paid work, i.e. once in a while	I am a non-skilled worker	Yes, community based	30	Yes	Secondary School, Senior 5-6 complete	12	Yes	Irregular paid work	He is a non-skilled worker	Less than 17,500 RWF	0	10000	0	0	0	0	6000	220	0	0
206	1224	12/9/2021	Yes	Yes	Ubudehe 3	37	Yes	No	Gicumbi	Nyabubare	Shangasha	Nyakabingo	-1.5147	30.0824	Married (monogamy)	19	6	4	4	17, 16, 7, 1.5	17,16,7,1	Male	Wife	Catholicism	Yes	Primary level complete (6-8 years)	4	I work in the field		I am a non-skilled worker	Yes, community based	48	Yes	Primary level complete (6-8 years)	6	No	Full time paid employment	He is as a civil servant	36,000-99,000 RWF	10000	40000	0	0	0	12000	30000	0	0	8500
207	1225	12/9/2021	Yes	Yes	Ubudehe 2	27	Yes	No	Gicumbi	Ngange	Muko	Kimpongo	-1.706	30.2309	Married (monogamy)	21	4	2	2	5,0	5,0	Male	Wife	Catholicism	Yes	Primary level complete (6-8 years)	6	I work in the field		I am a non-skilled worker	Yes, community based	32	Yes	Primary level complete (6-8 years)	6	No		He is a non-skilled worker	17,500-35,000 RWF	20000	0	0	0	0	0	10000	0	0	0
208	1228	12/9/2021	Yes	Yes	Ubudehe 1	36	Yes	No	Gicumbi	Ngange	Muko	Kimpongo	-1.7097	30.2324	Married (monogamy)	26	4	2	2	7,2	7,2	Male	Wife	Catholicism	Yes	Primary level complete (6-8 years)	6	I work in the field		I am a non-skilled worker	Yes, community based	32	Yes	Primary level complete (6-8 years)	6	No		He is a skilled worker	Less than 17,500 RWF	0	0	0	0	0	5000	5000	0	0	0
209	1230	12/9/2021	Yes	Yes	Ubudehe 2	19	Yes	No	Gicumbi	Gitega	Rushaki	Karambo	-1.4936	30.109	Cohabitating with a man/woman	18	3	1	1	7 months	0	Female	Wife	Protestantism	Yes	Secondary school but not complete	8	I work in the field	Irregular paid work, i.e. once in a while	I am a non-skilled worker	Yes, community based	25	Yes	Secondary school but not complete	9	No	Irregular paid work	He is a non-skilled worker	17,500-35,000 RWF	0	0	0	0		0	20000	1500	0	0
210	1232	12/9/2021	Yes	Yes	Ubudehe 2	29	Yes	No	Gicumbi	Ngange	Muko	Kimpongo	-1.7092	30.2267	Married (monogamy)	25	3	1	1	2	2	Male	Wife	Protestantism	Yes	Primary level complete (6-8 years)	6	I work in the field		I am a non-skilled worker	Yes, community based	31	Yes	Primary level but not complete (less than 6 years)	6	Yes	Part time paid employment	He is a non-skilled worker	Less than 17,500 RWF	20000	0	0	0	0	0	10000	270	0	0
211	1233	12/9/2021	Yes	Yes	Ubudehe 2	22	Yes	No	Gicumbi	Nyabubare	Shangasha	Nyakabingo	-1.5218	30.0786	Cohabitating with a man/woman	20	4	2	2	3,0	3,0	Male	Wife	Catholicism	Yes	Secondary school but not complete	7	I work in the field		I am a non-skilled worker	Yes, community based	23	Yes	Secondary school but not complete	9	No		He is a non-skilled worker	Less than 17,500 RWF	7000	0	0	0	0	2500	5000	220	0	0
212	1234	12/9/2021	Yes	Yes	Ubudehe 2	21	Yes	No	Gicumbi	Gitega	Rushaki	Karambo	-1.4974	30.1063	Single		3	1	1	1month	0		Other family relation	Catholicism	Yes	Secondary school but not complete	10	I am on irregular paid work	Irregular paid work, i.e. once in a while	I am a non-skilled worker	Yes, community based	24	Yes	Secondary School, Senior 5-6 complete	12	Yes	Full time paid employment	He is as a civil servant	17,500-35,000 RWF	20000	0	0	0	0	0	15000	3000	0	0
213	1235	12/9/2021	Yes	Yes	Ubudehe 2	26	Yes	No	Gicumbi	Nyabubare	Shangasha	Nyakabingo	-1.5205	30.0788	Married (monogamy)	25	3	1	1	0.5	0	Male	Wife	Catholicism	Yes	Primary level complete (6-8 years)		I am a housewife	Irregular paid work, i.e. once in a while	I am a non-skilled worker	Yes, community based	27	Yes	Primary level but not complete (less than 6 years)		No	Irregular paid work	He is a non-skilled worker	Less than 17,500 RWF						10000	10000
214	1237	12/9/2021	Yes	Yes	Ubudehe 3	45	Yes	No	Gicumbi	Gatwaro	Rutare	Bureranyana	-1.7261	30.1893	Married (monogamy)	22	8	7	6	22, 20, 17, 12, 8,1	22,20,17,12,8,1	Male	Wife	Protestantism	No			I am a housewife		I am a non-skilled worker	Yes, community based	51	Yes	Primary level complete (6-8 years)	6	No		He is a non-skilled worker	17,500-35,000 RWF	6000	0	0	0	0	0	2000	250	0	12000
215	1238	12/9/2021	Yes	Yes	Ubudehe 2	31	Yes	No	Gicumbi	Gitega	Rushaki	Karambo	-1.4994	30.1095	Married (monogamy)	28	4	2	2	3, 1	3, 1	Male	Wife	Catholicism	Yes	Primary level but not complete (less than 6 years)	4	I work in the field		I am a non-skilled worker	Yes, community based	32	No			No		He is a non-skilled worker	Less than 17,500 RWF	5000	0	0	0	0	3000	10000	2000	0	0
216	1239	12/9/2021	Yes	Yes	Ubudehe 2	28	Yes	No	Gicumbi	Kigoma	Muko	Karambi	-1.6965	30.1944	Single		9	2	2	5,2	5,2	Male	Daughter	Protestantism	Yes	Secondary school but not complete	8	I work in the field		I am a non-skilled worker	Yes, community based								Less than 17,500 RWF	0	0	0	0	0	0	7000	1000	0	0
217	1240	12/9/2021	Yes	Yes	Ubudehe 3	28	Yes	No	Gicumbi	Kigoma	Muko	Karambi	-1.7086	30.1969	Married (monogamy)	25	4	2	2	6,2	6,2	Male	Wife	Protestantism	Yes	Tertiary, University level complete	17	I work in the field		I am a non-skilled worker	Yes, Public	37	Yes	Tertiary, University level complete	16	Yes	Full time paid employment	He is as a civil servant	100,000-199,000 RWF	0	120000	0	0	0	0	50000	0	6000	0
218	1241	12/9/2021	Yes	No	Ubudehe 3	18	Yes	No	Gicumbi	Kigoma	Muko	Karambi	-1.7035	30.1988	Single		6	1	1	1	1	Male	Daughter	Catholicism	Yes	Secondary school but not complete	7	I work in the field		I am a non-skilled worker	Yes, community based								Less than 17,500 RWF	15000	0	0	0	0	0	10000	0	0	5000
219	1242	12/9/2021	Yes	Yes	Ubudehe 3	36	Yes	No	Gicumbi	Kigoma	Muko	Karambi	-1.693	30.1937	Married (monogamy)	28	5	3	3	0,2,7	0,2,7	Male	Wife	Catholicism	Yes	Primary level but not complete (less than 6 years)	4	I am a housewife		I am a non-skilled worker	Yes, community based	30	Yes	Primary level but not complete (less than 6 years)	5	No		He is a non-skilled worker	Less than 17,500 RWF	15000	0	0	0	0	0	5000	1000	0	500
220	1243	12/9/2021	Yes	Yes	Ubudehe 3	39	Yes	No	Gicumbi	Kigoma	Muko	Karambi	-1.7032	30.1936	Married (monogamy)	24	6	4	4	12,11,5,2	12,11,5,2	Male	Wife	Catholicism	Yes	Primary level complete (6-8 years)	6	I work in the field		I am a non-skilled worker	Yes, community based	43	Yes	Primary level complete (6-8 years)	6	Yes		He is a non-skilled worker	100,000-199,000 RWF	100000	0	0	0	0	0	10000	1400	0	0
221	1244	12/9/2021	Yes	Yes	Ubudehe 1	35	Yes	No	Gicumbi	Kigoma	Muko	Karambi	-1.6923	30.1942	Married (monogamy)	18	5	5	4	17, 12, 6, 2	17, 12, 6, 2	Male	Wife	Protestantism	Yes	Primary level but not complete (less than 6 years)	1	I am a housewife		I am a non-skilled worker	Yes, community based	40	Yes	Primary level but not complete (less than 6 years)	1	No		He is a non-skilled worker	Less than 17,500 RWF	0	0	0	20000	0	5000	10000	20	0	3000
222	1245	12/9/2021	Yes	Yes	Ubudehe 1	45	Yes	No	Gicumbi	Kitazigura	Shangasha	Mubuga	-1.5569	30.0942	Married (monogamy)	21	8	7	7	23,19,15,13,9,6,2	23,19,15,13,9,6,2	Male	Wife	Catholicism	Yes	Primary level complete (6-8 years)	6	I work in the field		I am a non-skilled worker	Yes, community based	52	Yes	Primary level complete (6-8 years)	6	No		He is a non-skilled worker	Less than 17,500 RWF	0	0	0	0	0	8000	10000	20	0	0
223	1246	12/9/2021	Yes	Yes	Ubudehe 2	32	Yes	No	Gicumbi	Kitazigura	Shangasha	Mubuga	-1.5537	30.0998	Married (monogamy)	30	4	2	2	2.3, 0	2.3, 0	Male	Wife	Protestantism	Yes	Secondary School, Senior 5-6 complete	12	I work in the field		I am a non-skilled worker	Yes, community based	31	Yes	Secondary School, Senior 5-6 complete	12	No		He is a non-skilled worker	17,500-35,000 RWF	60000	0	0	0	0	12000	20000	0	0	0
224	1247	12/9/2021	Yes	Yes	Ubudehe 3	47	Yes	No	Gicumbi	Kitazigurwa	Shangasha	Mubuga	-1.5539	30.0989	Married (monogamy)	21	9	7	7	23, 20, 17, 14, 12, 9, 0	23, 20, 17, 14, 12, 9, 0	Male	Wife	Protestantism	Yes	Primary level but not complete (less than 6 years)	3	I work in the field		I am a non-skilled worker	Yes, community based	47	Yes	Primary level complete (6-8 years)	6	No		He is a non-skilled worker	Less than 17,500 RWF	0	0	0	0	0	7000	4000	0	0	0
225	1248	12/9/2021	Yes	Yes	Ubudehe 2	25	Yes	No	Gicumbi	Kitazigurwa	Shangasha	Mubuga	-1.5594	30.0936	Cohabitating with a man/woman		3	1	1	2	2	Male	Wife	Catholicism	Yes	Secondary School, Senior 5-6 complete		I am a housewife	Irregular paid work, i.e. once in a while	I am a non-skilled worker	Yes, community based	26	Yes	Secondary School, Senior 5-6 complete		No	Irregular paid work	He is a non-skilled worker	Less than 17,500 RWF
226	7	12/13/2021	Yes	Yes	Ubudehe 3	35	Yes	No	Gicumbi	Munyinya	Rukomo	Mataba	-1.6433	30.1471	Married (monogamy)	21	7	3	3	2,9,13	2,9,13	Male	Wife	Catholicism	Yes	Primary level complete (6-8 years)	6	I am a housewife		I am a non-skilled worker	Yes, community based	38	Yes	Primary level but not complete (less than 6 years)	5	No		He is a non-skilled worker	36,000-99,000 RWF							15000	1500	0	5000
227	8	12/13/2021	Yes	Yes	Ubudehe 3	33	Yes	No	Gicumbi	Munyinya	Rukomo	Mataba	-1.6448	30.1422	Married (monogamy)	24	5	3	3	12,9,2	12,9,2	Male	Wife	Catholicism	Yes	Primary level but not complete (less than 6 years)	4	I work in the field		I am a non-skilled worker	Yes, community based	36	Yes	Primary level complete (6-8 years)	6	No		He is a non-skilled worker	17,500-35,000 RWF							15000	500	0	0
228	10	12/13/2021	Yes	Yes	Ubudehe 2	34	Yes	No	Gicumbi	Yaramba	Nyankenke	Mwenyi	-1.5773	29.999	Married (monogamy)	24	4	5	5	10,9,5,3,3.5 months	10,9,5,3,0	Male	Wife	Catholicism	Yes	Primary level but not complete (less than 6 years)	4	I work in the field	Irregular paid work, i.e. once in a while	I am a non-skilled worker	Yes, community based	35	Yes	Primary level but not complete (less than 6 years)	5	No	Irregular paid work	He is a non-skilled worker	Less than 17,500 RWF							10000	1000	0	5000
229	11	12/13/2021	Yes	Yes	Ubudehe 2	23	Yes	No	Gicumbi	Rebero	Ruvune	Sunzu	-1.601	30.1517	Cohabitating with a man/woman	19	3	1	1	2	2	Male	Wife	Protestantism	Yes	Primary level complete (6-8 years)	6	I work in the field		I am a non-skilled worker	Yes, community based	32	Yes	Primary level but not complete (less than 6 years)	3	No		He is a non-skilled worker	Less than 17,500 RWF							15000	0	0	0
230	12	12/13/2021	Yes	Yes	Ubudehe 3	41	Yes	No	Gicumbi	Gitega	Rushaki	Rubyiro	-1.5093	30.141	Married (monogamy)	40	9	7	7	20,18,15,13,11,6,0	20,18,15,13,11,6,0	Male	Wife	Catholicism	No			I work in the field		I am a non-skilled worker	Yes, community based	51	Yes	Primary level complete (6-8 years)	6	No		He is a non-skilled worker	Less than 17,500 RWF							10000	1000	0	0
231	19	12/13/2021	Yes	Yes	Ubudehe 3	31	Yes	No	Gicumbi	Rebero	Ruvune	Sunzu	-1.6049	30.1457	Married (monogamy)	23	3	2	2	2014, 2019	7,2	Male	Wife	Catholicism	Yes	Primary level complete (6-8 years)	6	I work in the field	Irregular paid work, i.e. once in a while	I am a non-skilled worker	Yes, community based	34	Yes	Primary level but not complete (less than 6 years)	3	Yes	Irregular paid work	He is a non-skilled worker	Less than 17,500 RWF							1000	500	0	0
232	20	12/13/2021	Yes	Yes	Ubudehe 1	32	Yes	No	Gicumbi	Gitega	Rushaki	Rubyiro	-1.5006	30.1379	Married (monogamy)	18	6	4	4	13,9,6,0	13,9,6,0	Male	Wife	Catholicism	Yes	Primary level but not complete (less than 6 years)	2	I work in the field		I am a non-skilled worker	Yes, community based	36	Yes	Primary level but not complete (less than 6 years)	4	Yes	Part time paid employment	He is a non-skilled worker	Less than 17,500 RWF							10000	100	0	0
233	24	12/13/2021	Yes	Yes	Ubudehe 2	25	Yes	No	Gicumbi	Rebero	Ruvune	Sunzu	-1.5993	30.1485	Married (monogamy)	24	3	1	1	4months	0	Male	Daughter	Protestantism	Yes	Secondary school but not complete	9	I am on irregular paid work	Irregular paid work, i.e. once in a while	I am a skilled worker	Yes, community based	25	Yes	Primary level complete (6-8 years)	6	Yes	Irregular paid work	He is a skilled worker	17,500-35,000 RWF							20000	220	0	0
234	25	12/13/2021	Yes	Yes	Ubudehe 2	40	Yes	No	Gicumbi	Yaramba	Nyankenke	Mwenyi	-1.5796	29.9984	Married (monogamy)	18	11	9	9			Male	Wife	Protestantism	Yes	Primary level but not complete (less than 6 years)	4	I work in the field		I am a non-skilled worker	Yes, community based	43		Primary level but not complete (less than 6 years)	5	No		He is a non-skilled worker	17,500-35,000 RWF							5000	660	0	31200
235	26	12/13/2021	Yes	Yes	Ubudehe 1	37	Yes	No	Gicumbi	Munyinya	Rukomo	Mataba	-1.6454	30.1491	Married (monogamy)	18	8	6	6	16, 13, 7, 5,2,0	16, 13, 7, 5,2,0	Male	Wife	Protestantism	Yes	Primary level complete (6-8 years)	6	I am a housewife		I am a non-skilled worker	Yes, community based	51	Yes	Primary level but not complete (less than 6 years)	1	No		He is a non-skilled worker	Less than 17,500 RWF							5000	120	0	4000
236	27	12/13/2021	Yes	Yes	Ubudehe 2	35	Yes	No	Gicumbi	Yaramba	Nyankenke	Mwenyi	-1.5823	29.9921	Married (monogamy)	21	5	3	3	11, 7, 0	11, 7, 0	Male	Wife	Catholicism	Yes	Primary level but not complete (less than 6 years)	4	I work in the field		I am a non-skilled worker	Yes, community based	37	Yes	Primary level but not complete (less than 6 years)	4	No		He is a non-skilled worker	Less than 17,500 RWF							8000	0	0	3000
237	28	12/13/2021	Yes	Yes	Ubudehe 2	25	Yes	No	Gicumbi	Gitega	Rushaki	Rubyiro	-1.4966	30.1336	Single	20	4	2	2	4,0	4,0	Female	I am head of household	Catholicism	Yes	Primary level but not complete (less than 6 years)	5	I am a housewife		I am a non-skilled worker	Yes, community based	32	Yes	I don't know		No		He is a non-skilled worker	Less than 17,500 RWF							5000	220	0	0
238	29	12/13/2021	Yes	Yes	Ubudehe 2	19	Yes	No	Gicumbi	Gitega	Rushaki	Rubyiro	-1.4949	30.1309	Cohabitating with a man/woman	18	3	1	1	0	0	Male	Wife	Catholicism	Yes	Primary level but not complete (less than 6 years)	7	I work in the field		I am a non-skilled worker	Yes, community based	22	Yes	Primary level but not complete (less than 6 years)	5	Yes	Part time paid employment	He is a non-skilled worker	Less than 17,500 RWF							20000	0	0	0
239	30	12/13/2021	Yes	Yes	Ubudehe 2	27	Yes	No	Gicumbi	Munyinya	Rukomo	Mataba	-1.6404	30.145	Cohabitating with a man/woman	22	4	2	2	7,1	7,1	Male	Wife	Catholicism	Yes	Secondary school but not complete	8	I am a housewife		I am a non-skilled worker	Yes, community based	26	Yes	Secondary school but not complete	9	Yes	Irregular paid work	He is a non-skilled worker	17,500-35,000 RWF							20000	500	0	500
240	31	12/13/2021	Yes	Yes	Ubudehe 3	39	Yes	No	Gicumbi	Munyinya	Rukomo	Mataba	-1.6421	30.1444	Married (monogamy)	29	4	2	2	8,2	8,2	Male	Wife	Catholicism	Yes	Primary level but not complete (less than 6 years)	3	I work in the field		I am a non-skilled worker	Yes, community based	37	Yes	Primary level complete (6-8 years)	6	No		He is a non-skilled worker	Less than 17,500 RWF							2000	500	0	0
241	32	12/13/2021	Yes	Yes	Ubudehe 2	21	Yes	Yes	Gicumbi	Yaramba	Nyankenke	Mwenyi	-1.5802	29.9993	Cohabitating with a man/woman		4	2	2	1.9	1	Male	Wife	Catholicism	Yes	Secondary school but not complete		I am a housewife	Irregular paid work, i.e. once in a while	I am a non-skilled worker	Yes, community based	24	Yes	Primary level but not complete (less than 6 years)		No	Irregular paid work	He is a non-skilled worker	Less than 17,500 RWF							10000
242	37	12/13/2021	Yes	Yes	Ubudehe 3	38	Yes	No	Gicumbi	Gashirira	Ruvune	Kagasha	-1.6287	30.1746	Married (monogamy)	23	6	4	4	1. 15years, 2. 11years, 3. 10years, 4. 2years	15,11,10,2	Male	Wife	Catholicism	Yes	Secondary school but not complete	7	I am on irregular paid work	Irregular paid work, i.e. once in a while	I am a non-skilled worker	Yes, community based	36	Yes	Primary level but not complete (less than 6 years)	3	Yes	Irregular paid work	He is a non-skilled worker	Less than 17,500 RWF							1000	220	0	1000
243	42	12/13/2021	Yes	Yes	Ubudehe 3	32	Yes	No	Gicumbi	Gashirira	Ruvune	Kagasha	-1.6339	30.1794	Married (monogamy)	23	3	2	2	2014, 2019	7,2	Male	Wife	Catholicism	Yes	Primary level complete (6-8 years)	6	I work in the field	Irregular paid work, i.e. once in a while	I am a non-skilled worker	Yes, community based	35	Yes	Primary level complete (6-8 years)	6	Yes	Irregular paid work	He is a non-skilled worker	Less than 17,500 RWF							3000	1000	0	0
244	43	12/13/2021	Yes	Yes	Ubudehe 2	21	Yes	No	Gicumbi	Mubuga	Miyove	Rutovu	-1.582	29.9554	Cohabitating with a man/woman	19	3	1	1	1	1	Male	Wife	Protestantism	Yes	Primary level but not complete (less than 6 years)	5	I work in the field		I am a non-skilled worker	Yes, community based	22	Yes	Primary level but not complete (less than 6 years)	6	No		He is a non-skilled worker	Less than 17,500 RWF							10000	440	0	0
245	44	12/13/2021	Yes	Yes	Ubudehe 1	25	Yes	No	Gicumbu	Mubuga	Miyove	Rutovu	-1.5804	29.9542	Married (monogamy)	19	4	3	2	3.5, 0	3,0	Male	Wife	Protestantism	Yes	Primary level but not complete (less than 6 years)	3	I work in the field		I am a non-skilled worker	Yes, community based	27	Yes	Primary level but not complete (less than 6 years)	4	No		He is a non-skilled worker	17,500-35,000 RWF							10000	0	0	0
246	45	12/13/2021	Yes	Yes	Ubudehe 2	22	Yes	No	Gicumbi	Gashirira	Ruvune	Kagasha	-1.6213	30.1739	Married (monogamy)	22	3	1	1	1. 2years	2	Male	Wife	Protestantism	Yes	Secondary school, Senior 1-4 complete	10	I am on irregular paid work	Irregular paid work, i.e. once in a while	I am a non-skilled worker	Yes, community based	24	Yes	Primary level but not complete (less than 6 years)	3	Yes	Irregular paid work	He is a non-skilled worker	17,500-35,000 RWF							7000	220	0	0
247	50	12/13/2021	Yes	Yes	Ubudehe 3	37	Yes	No	Gicumbi	Mubuga	Miyove	Rutovu	-1.5811	29.9548	Married (monogamy)	21	4	6	3	17,10,1 year and 6 month of old	17,10,1	Male	Wife	Protestantism	Yes	Primary level but not complete (less than 6 years)	5	I work in the field	Irregular paid work, i.e. once in a while	I am a non-skilled worker	Yes, community based	40	Yes	Primary level but not complete (less than 6 years)	4	No	Irregular paid work	He is a non-skilled worker	100,000-199,000 RWF							15000	1000	0	15000
248	133	12/13/2021	Yes	Yes	Ubudehe 2	19	Yes	No	Gicumbi	Gashirira	Ruvune	Kagasha	-1.6274	30.1799	Single		4	1	1	2021	0	Female	Other family relation	No religion	Yes	Primary level but not complete (less than 6 years)	4	I work in the field	Irregular paid work, i.e. once in a while	I am a non-skilled worker	Yes, community based								Less than 17,500 RWF							7000	1000	0	0
249	51	12/14/2021	Yes	Yes	Ubudehe 2	26	Yes	No	Gakenke	Mbirima	Coko	Murambi	-1.7909	29.8325	Single	24	3	1	1	0	0	Male	Wife	Protestantism	Yes	Primary level but not complete (less than 6 years)	7	I am a housewife		I am a non-skilled worker	Yes, community based	30	No			No		He is a non-skilled worker	17,500-35,000 RWF							10000	250	0	0
250	53	12/14/2021	Yes	Yes	Ubudehe 2	24	Yes	No	Gakenke	Rwinkuba	Muhondo	Ruhorobero	-1.8125	29.8731	Married (monogamy)	20	3	1	1	1. 2,6years	2	Male	Wife	Catholicism	Yes	Secondary school but not complete	9	I am on irregular paid work	Irregular paid work, i.e. once in a while	I am a non-skilled worker	Yes, community based	30	Yes	Primary level complete (6-8 years)	6	Yes	Irregular paid work	He is a non-skilled worker	17,500-35,000 RWF							10000	440	5000	0
251	54	12/14/2021	Yes	Yes	Ubudehe 3	31	Yes	No	Gakenke	Mbirima	Coko	Murambi	-1.7954	29.8331	Single	30	3	1	1	0	0	Female	Other family relation	Catholicism	Yes	Primary level complete (6-8 years)	7	I work in the field	Part time paid employment	I am a non-skilled worker	Yes, community based								Less than 17,500 RWF							5000	0	0	0
252	55	12/14/2021	Yes	Yes	Ubudehe 2	34	Yes	No	Gakenke	Huro	Muhondo	Cura	-1.7652	29.8549	Married (monogamy)	25	4	2	2	9 ,1	9,1	Male	Wife	Adventist	Yes	Primary level but not complete (less than 6 years)	4	I work in the field		I am a non-skilled worker	Yes, community based	29	Yes	Primary level but not complete (less than 6 years)	2	No		He is a non-skilled worker	Less than 17,500 RWF							700	220	0	3000
253	58	12/14/2021	Yes	Yes	Ubudehe 2	35	Yes	No	Gakenke	Rwinkuba	Muhondo	Ruhorobero	-1.8094	29.872	Married (monogamy)	28	5	4	4	2014, 2017, 2019, 2021	7,4,2,0	Male	Wife	Other religion	Yes	Primary level but not complete (less than 6 years)	5	I work in the field	Irregular paid work, i.e. once in a while	I am a non-skilled worker	Yes, community based	50	Yes	Secondary School, Senior 5-6 complete	12	Yes	Irregular paid work	He is a non-skilled worker	Less than 17,500 RWF							3000	500	0	3100
254	59	12/14/2021	Yes	Yes	Ubudehe 3	20	Yes	No	Gakenke	Huro	Muhondo	Cura	-1.7715	29.8558	Single		8	1	1	0	0	Male	Daughter	Adventist	Yes	Primary level complete (6-8 years)	6	I am a housewife		I am a non-skilled worker	Yes, community based	24	I don't know	I don't know		Yes	Full time paid employment	He is a non-skilled worker									500	0	0
255	60	12/14/2021	Yes	Yes	Ubudehe 2	29	Yes	No	Gakenke	Gashyamba	Janja	Gatongo	-1.6581	29.7087	Married (monogamy)	27	3	1	1	1.9	1	Male	Wife	Protestantism	Yes	Primary level complete (6-8 years)		I am a housewife	Irregular paid work, i.e. once in a while	I am a non-skilled worker	Yes, community based	30	Yes	Primary level but not complete (less than 6 years)		No	Irregular paid work	He is a non-skilled worker	Less than 17,500 RWF							10000	0	0	0
256	61	12/14/2021	Yes	Yes	Ubudehe 3	31	Yes	No	Gakenke	Mbirima	Coko	Murambi	-1.7988	29.8328	Married (monogamy)	24	4	2	2	7,2	7,2	Male	Wife	Protestantism	Yes	Primary level complete (6-8 years)	6	I work in the field	Part time paid employment	I am a non-skilled worker	Yes, community based	34	Yes	Primary level complete (6-8 years)	6	Yes	Irregular paid work	He is a skilled worker	17,500-35,000 RWF							5000	0	0	3000
257	62	12/14/2021	Yes	Yes	Ubudehe 2	31	Yes	No	Gakenke	Gashyamba	Janja	Gatongo	-1.6572	29.7061	Married (monogamy)	25	4	2	2	6, 2.2	6,2	Male	Wife	Protestantism	Yes	Primary level but not complete (less than 6 years)	6	I work in the field		I am a non-skilled worker	Yes, community based	46	Yes	Primary level but not complete (less than 6 years)	2	No		He is a non-skilled worker	Less than 17,500 RWF							3000	0	0	0
258	63	12/14/2021	Yes	Yes	Ubudehe 3	39	Yes	No	Gakenke	Huro	Muhondo	Cura	-1.7718	29.8547	Married (monogamy)	21	6	4	4	17, 14, 9, 2	17,14,9,2	Male	Wife	Catholicism	Yes	Primary level complete (6-8 years)	6	I am a housewife		I am a non-skilled worker	Yes, community based	39	Yes	Primary level but not complete (less than 6 years)	3	No		He is a non-skilled worker	Less than 17,500 RWF							5000	1000	0	23000
259	64	12/14/2021	Yes	Yes	Ubudehe 3	25	Yes	No	Gakenke	Mbirima	Coko	Murambi	-1.7994	29.8335	Single	22	5	1	1	1	1	Male	Daughter	Catholicism	Yes	Primary level complete (6-8 years)	6	I work in the field		I am a non-skilled worker	Yes, community based	29	I don't know	I don't know		No		He is a non-skilled worker	17,500-35,000 RWF							5000	220	0	0
260	65	12/14/2021	Yes	Yes	Ubudehe 2	38	Yes	No	Gakenke	Gashyamba	Janja	Gatongo	-1.66	29.7075	Married (monogamy)	17	8	7	7	20,18,14, 10,8, 3,1	20,18,14, 10,8,3,1	Male	Wife	Protestantism	Yes	Primary level complete (6-8 years)	6	I work in the field		I am a non-skilled worker	Yes, community based	45	Yes	Primary level complete (6-8 years)	6	No		He is a non-skilled worker	Less than 17,500 RWF							15000	500	0	24000
261	107	12/14/2021	Yes	Yes	Ubudehe 2	41	Yes	Yes	Gakenke	Rwinkuba	Muhondo	Ruhorobero	-1.8149	29.8637	Divorced/Separated	38	1	1	1	2020	1	Female	I am head of household	Catholicism	Yes	Primary level complete (6-8 years)	6	I work in the field	Irregular paid work, i.e. once in a while	I am a non-skilled worker	Yes, community based	38	Yes	Primary level complete (6-8 years)	6	No			Less than 17,500 RWF							3000	1000	5000	0
262	110	12/14/2021	Yes	Yes	Ubudehe 2	33	Yes	No	Gakenke	Rwinkuba	Muhondo	Ruhorobero	-1.8183	29.8691	Married (monogamy)	24	4	2	2	1. 8years, 2. 1.2years	8,1	Male	Wife	Catholicism	Yes	Primary level complete (6-8 years)	6	I am on irregular paid work	Irregular paid work, i.e. once in a while	I am a non-skilled worker	Yes, community based	35	Yes	Primary level but not complete (less than 6 years)	3	Yes	Full time paid employment	He is a non-skilled worker	Less than 17,500 RWF							5000	220	0	5000
263	111	12/14/2021	Yes	Yes	Ubudehe 2	38	Yes	No	Gakenke	Gashyamba	Janja	Gatongo	-1.6521	29.7028	Married (monogamy)	24	6	4	4	16, 15, 5, 1.8	16, 15, 5, 1	Male	Wife	Protestantism	Yes	Primary level but not complete (less than 6 years)	4	I work in the field		I am a non-skilled worker	Yes, community based	39	Yes	Primary level complete (6-8 years)	6	No		He is a non-skilled worker	Less than 17,500 RWF							5000	0	0	0
264	113	12/14/2021	Yes	Yes	Ubudehe 2	30	Yes	No	Gakenke	Nganzo	Muyongwe	Ngoma	-1.7457	29.8922	Married (monogamy)	26	3	1	1	2	2	Male	Wife	Adventist	Yes	Secondary school but not complete	9	I work in the field		I am a non-skilled worker	Yes, community based	25	Yes	Primary level complete (6-8 years)	6	No		He is a non-skilled worker	Less than 17,500 RWF							2000	220	0	0
265	114	12/14/2021	Yes	Yes	Ubudehe 2	42	Yes	No	Gakenke	Gashyamba	Janja	Gatongo	-1.6601	29.6987	Married (monogamy)	22	9	8	7	20,18,15,12,9,6,0.6	20,18,15,12,9,6,0	Male	Wife	Protestantism	Yes	Primary level complete (6-8 years)		I am a housewife	Irregular paid work, i.e. once in a while	I am a non-skilled worker	Yes, community based	49	Yes	Primary level complete (6-8 years)		No	Irregular paid work	He is a non-skilled worker	Less than 17,500 RWF							10000	0	0	4000
266	115	12/14/2021	Yes	Yes	Ubudehe 3	35	Yes	No	Gakenke	Musagara	Muhondo	Akara	-1.8476	29.8826	Married (monogamy)	23	5	3	3	1. 12years, 2. 9years, 3. 0year	12,9,0	Male	Wife	Catholicism	Yes	Primary level but not complete (less than 6 years)	6	I am on irregular paid work	Irregular paid work, i.e. once in a while	I am a non-skilled worker	Yes, community based	37	Yes	Primary level complete (6-8 years)	6	Yes	Irregular paid work	He is a non-skilled worker	Less than 17,500 RWF							5000	1000	0	15000
267	116	12/14/2021	Yes	Yes	Ubudehe 1	18	Yes	Yes	Gakenke	Nganzo	Muyongwe	Ngoma	-1.7468	29.8913	Single		8	1	1	0	0	Female	Daughter	Adventist	Yes	Primary level but not complete (less than 6 years)	6	I am a housewife		I am a non-skilled worker	Yes, community based	19	I don't know	I don't know					Less than 17,500 RWF							1000	100	0	0
268	117	12/14/2021	Yes	Yes	Ubudehe 2	37	Yes	No	Gakenke	Musagara	Muhondo	Akara	-1.8429	29.8802	Married (monogamy)	24	5	4	4	2009, 2012, 2015, 2019	12,9,6,2	Male	Wife	Other religion	Yes	Primary level complete (6-8 years)	6	I work in the field	Irregular paid work, i.e. once in a while	I am a non-skilled worker	Yes, community based	31	Yes	Primary level but not complete (less than 6 years)	5	Yes	Irregular paid work	He is a non-skilled worker	Less than 17,500 RWF							13000	1000	0	0
269	118	12/14/2021		Yes	Ubudehe 2	28	Yes	No	Gakenke	Gashyamba	Janja	Gatongo	-1.6618	29.7085	Married (monogamy)	21	4	2	2	7,1	7,1	Male	Wife	Protestantism	Yes	Secondary school but not complete	8	I work in the field		I am a non-skilled worker	Yes, community based	33	Yes	Primary level but not complete (less than 6 years)	5	No		He is a non-skilled worker	17,500-35,000 RWF							8000	500	0	8500
270	119	12/14/2021	Yes	Yes	Ubudehe 3	38	Yes	No	Gakenke	Nganzo	Muyongwe	Ngoma	-1.7472	29.8936	Married (monogamy)	21	6	4	4	16, 14, 11, 1	16, 14, 11, 1	Male	Wife	Catholicism	No			I am a housewife		I am a non-skilled worker	Yes, community based	40	Yes	Primary level but not complete (less than 6 years)	1	No		He is a non-skilled worker	Less than 17,500 RWF							5000	500	0	6000
271	120	12/14/2021	Yes	Yes	Ubudehe 2	29	Yes	No	Gakenke	Musagara	Muhondo	Akara	-1.8455	29.8849	Married (monogamy)	21	4	3	2	1. 7years, 2. 0	7,0	Male	Wife	Protestantism	Yes	Secondary School, Senior 5-6 complete	12	I am on irregular paid work	Irregular paid work, i.e. once in a while	I am a non-skilled worker	Yes, community based	31	Yes	Secondary school but not complete	8	Yes	Irregular paid work	He is a non-skilled worker	100,000-199,000 RWF							60000	220	0	15000
272	121	12/14/2021	Yes	Yes	Ubudehe 3	37	Yes	No	Gakenke	Nganzo	Muyongwe	Ngoma	-1.7441	29.8894	Married (monogamy)	20	7	5	5	2,4,9,12,16	2,4,9,12,16	Male	Wife	Catholicism	Yes	Primary level complete (6-8 years)	6	I am a housewife		I am a non-skilled worker	Yes, community based	40	Yes	Primary level complete (6-8 years)	6	No		He is a non-skilled worker	Less than 17,500 RWF							4000	1000	0	5000
273	132	12/14/2021	Yes	Yes	Ubudehe 3	23	Yes	No	Gakenke	Musagara	Muhondo	Akara	-1.8447	29.8786	Single		5	1	1	2020	1	Male	Other family relation	Other religion	Yes	Primary level complete (6-8 years)	6	I work in the field	Irregular paid work, i.e. once in a while	I am a non-skilled worker	Yes, community based								36,000-99,000 RWF							10000	5000	0	80000
274	134	12/15/2021	Yes	Yes	Ubudehe 2	24	Yes	No	Gakenke	Razi	Rushashi	Gikongoro	-1.7008	29.8732	Married (monogamy)	21	4	1	1	1	1	Male	Wife	Catholicism	Yes	Primary level complete (6-8 years)	6	I am a housewife		I am a non-skilled worker	Yes, community based	27	Yes	Primary level but not complete (less than 6 years)	5	No		He is a non-skilled worker	17,500-35,000 RWF							10000	1000	0	0
275	135	12/15/2021	Yes	Yes	Ubudehe 2	27	Yes	No	Gakenke	Nganzo	Gakenke	Gahondo	-1.6536	29.7713	Married (monogamy)	25	4	1	1	0.8	0	Female	Wife	Catholicism	Yes	Secondary School, Senior 5-6 complete		I am on irregular paid work	Irregular paid work, i.e. once in a while	I am a non-skilled worker	Yes, Public	34	Yes	Secondary School, Senior 5-6 complete		Yes	Full time paid employment	He is as a civil servant	36,000-99,000 RWF							50000			300000
276	137	12/15/2021	Yes	Yes	Ubudehe 2	31	Yes	Yes	Gakenke	Nganzo	Gakenke	Gahondo	-1.6578	29.7667	Married (monogamy)	22	6	4	3	6,0	6,0	Male	Wife	Protestantism	Yes	Secondary school but not complete	8	I work in the field		I am a non-skilled worker	Yes, community based	31	Yes	Primary level complete (6-8 years)	6	No		He is a non-skilled worker	17,500-35,000 RWF							10000	500	0	3000
277	139	12/15/2021	Yes	Yes	Ubudehe 1	24	Yes	No	Gakenke	Razi	Rushashi	Gikongoro	-1.6985	29.8685	Married (monogamy)	19	4	2	2	5,1	5,1	Male	Wife	Adventist	Yes	Primary level complete (6-8 years)	6	I work in the field	Irregular paid work, i.e. once in a while	I am a non-skilled worker	Yes, community based	32	No		0	No	Irregular paid work	He is a non-skilled worker	Less than 17,500 RWF							5000	0	50	0
278	140	12/15/2021	Yes	Yes	Ubudehe 3	28	Yes	No	Gakenke	Nyange	Coko	Karambo	-1.7805	29.7779	Married (monogamy)	21	4	2	2	6,0	6,0	Male	Wife	Catholicism	Yes	Primary level complete (6-8 years)	6	I am a housewife		I am a non-skilled worker	Yes, community based	33	Yes	Primary level complete (6-8 years)	6	No		He is a non-skilled worker	Less than 17,500 RWF							5000	220	0	0
279	141	12/15/2021	Yes	Yes	Ubudehe 2	37	Yes	No	Gakenke	Nganzo	Gakenke	Gahondo	-1.6593	29.7616	Married (monogamy)	20	8	6	6	19, 17, 12, 8, 6, 0	19, 17, 12, 8, 6,0	Male	Wife	Catholicism	No			I work in the field		I am a non-skilled worker	Yes, community based	41	Yes	Primary level but not complete (less than 6 years)	4	No		He is a non-skilled worker	Less than 17,500 RWF							1000	0	0	4000
280	142	12/15/2021	Yes	Yes	Ubudehe 2	29	Yes	No	Gakenke	Busake	Muhondo	Gikikira	-1.8105	29.9017	Married (monogamy)	21	4	2	2	1. 8years, 2. 2.11years	8,2	Male	Wife	Catholicism	Yes	Primary level complete (6-8 years)	7	I am on irregular paid work	Irregular paid work, i.e. once in a while	I am a non-skilled worker	Yes, community based	36	Yes	Primary level but not complete (less than 6 years)	1	Yes	Irregular paid work	He is a non-skilled worker	Less than 17,500 RWF							10000	220	0	3000
281	143	12/15/2021	Yes	Yes	Ubudehe 3	22	Yes	No	Gakenke	Razi	Rushashi	Gikongoro	-1.6984	29.8653	Single		10	1	1	0	0	Male	Daughter	Catholicism	Yes	Primary level complete (6-8 years)	6	I work in the field		I am a non-skilled worker	Yes, community based								17,500-35,000 RWF							5000	2500	0	6000
282	145	12/15/2021	Yes	Yes	Ubudehe 2	32	Yes	No	Gakenke	Razi	Rushashi	Gikongoro	-1.7004	29.8709	Married (monogamy)	21	7	5	5	0,8,10,14,18	0,8,10,14,18	Male	Wife	Catholicism	Yes	Primary level but not complete (less than 6 years)	1	I am a housewife		I am a non-skilled worker	Yes, community based	33	Yes	Primary level but not complete (less than 6 years)	6	No		He is a non-skilled worker	Less than 17,500 RWF							5000	500	0	8000
283	146	12/15/2021	Yes	Yes	Ubudehe 2	36	Yes	No	Gakenke	Busake	Muhondo	Gikikira	-1.8075	29.9047	Married (monogamy)	21	4	3	3	2007, 2011, 2020	14,10,1	Male	Wife	Catholicism	Yes	Primary level complete (6-8 years)	6	I work in the field	Irregular paid work, i.e. once in a while	I am a non-skilled worker	Yes, community based	38	Yes	Primary level complete (6-8 years)	6	Yes	Irregular paid work	He is a non-skilled worker	17,500-35,000 RWF							8000	500	0	5600
284	147	12/15/2021	Yes	Yes	Ubudehe 3	36	Yes	No	Gakenke	Nyange	Coko	Karambo	-1.7884	29.7877	Divorced/Separated	21	5	3	3	12,7,0	12,7,0	Female	Daughter	Catholicism	Yes	Primary level complete (6-8 years)	6	I work in the field	Part time paid employment	I am a non-skilled worker	Yes, community based	41	Yes	Primary level complete (6-8 years)	6	Yes	Part time paid employment	He is a non-skilled worker	Less than 17,500 RWF							10000	1000	0	4000
285	148	12/15/2021	Yes	Yes	Ubudehe 3	36	Yes	No	Gakenke	Nganzo	Gakenke	Gahondo	-1.6603	29.7577	Married (monogamy)	19	6	4	4	16, 13, 6, 2.4	16,13,6,2	Male	Wife	Protestantism	Yes	Primary level but not complete (less than 6 years)	4	I work in the field		I am a non-skilled worker	Yes, community based	36	No	Primary level but not complete (less than 6 years)	1	No		He is a non-skilled worker	17,500-35,000 RWF							20000	0	0	5000
286	149	12/15/2021	Yes	Yes	Ubudehe 2	24	Yes	No	Gakenke	Nganzo	Gakenke	Gahondo	-1.6562	29.7722	Married (monogamy)	21	3	1	1	3	3	Male	Wife	Catholicism	Yes	Primary level complete (6-8 years)		I am a housewife	Irregular paid work, i.e. once in a while	I am a non-skilled worker	Yes, community based	24	Yes	Secondary school, Senior 1-4 complete		No	Irregular paid work	He is a non-skilled worker	Less than 17,500 RWF							30000	0	0	0
287	150	12/15/2021	Yes	Yes	Ubudehe 2	29	Yes	No	Gakenke	Busake	Muhondo	Gikikira	-1.8022	29.8983	Single		4	2	2	9,2	9,2	Female	Daughter	Catholicism	Yes	Primary level but not complete (less than 6 years)	7	I work in the field		I am a non-skilled worker	Yes, community based								Less than 17,500 RWF							2000	0	0	1000
288	151	12/15/2021	Yes	Yes	Ubudehe 3	26	Yes	No	Gakenke	Nyange	Coko	Karambo	-1.7846	29.7858	Single	26	7	1	1	0	0	Male	Daughter	Catholicism	Yes	Secondary school but not complete	10	I am a housewife		I am a non-skilled worker	Yes, community based	22	No			No		He is a non-skilled worker	Less than 17,500 RWF							5000	220	0	0
289	152	12/15/2021	Yes	Yes	Ubudehe 2	41	Yes	Yes	Gakenke	Buheta	Gakenke	Karorero	-1.6584	29.8229	Married (monogamy)	21	10	10	8	18,15,13,10,7,3,2021,2021	18,15,13,10,7,3,0,0	Male	Wife	Catholicism	Yes	Primary level complete (6-8 years)	7	I work in the field		I am a non-skilled worker	Yes, community based	43	Yes	Primary level but not complete (less than 6 years)	5	No		He is a non-skilled worker	Less than 17,500 RWF							10000	0	0	12000
290	154	12/15/2021	Yes	Yes	Ubudehe 3	18	Yes	No	Gakenke	Shyombwe	Rushashi	Murara	-1.7097	29.8284	Single	17	5	1	1	9 months	0	Female	Daughter	Adventist	Yes	Secondary school but not complete	8	I work in the field	Irregular paid work, i.e. once in a while	I am a non-skilled worker	Yes, community based								36,000-99,000 RWF							40000	0	0	417
291	155	12/15/2021	Yes	Yes	Ubudehe 1	21	Yes	No	Gakenke	Ruhinga	Kivuruga	Rugeshi	-1.6175	29.7646	Single		9	1	1	0.5	0	Male	Daughter	Protestantism	Yes	Primary level complete (6-8 years)		I am a housewife	Irregular paid work, i.e. once in a while	I am a non-skilled worker	Yes, community based	23	Yes	Primary level complete (6-8 years)		No	Irregular paid work	He is a non-skilled worker	Less than 17,500 RWF							5000	0	0	3000
292	160	12/15/2021	Yes	Yes	Ubudehe 2	36	Yes	No	Gakenke	Buheta	Gakenke	Karorero	-1.6586	29.825	Married (monogamy)	26	5	3	3	11,4,0	11,4,0	Male	Wife	Catholicism	Yes	Primary level complete (6-8 years)	6	I work in the field		I am a non-skilled worker	Yes, community based	36	No			No		He is a non-skilled worker	Less than 17,500 RWF							2000	0	0	0
293	161	12/15/2021	Yes	Yes	Ubudehe 3	18	Yes	Yes	Gakenke	Nyange	Coko	Karambo	-1.791	29.7865	Single	18	7	1	1	0	0	Male	Daughter	Catholicism	Yes	Primary level complete (6-8 years)	6	I work in the field		I am a non-skilled worker	Yes, community based								36,000-99,000 RWF							10000	250	0	3000
294	162	12/15/2021	Yes	Yes	Ubudehe 2	23	Yes	No	Gakenke	Nyange	Coko	Karambo	-1.7718	29.7867	Married (monogamy)	21	3	1	1	1	1	Male	Wife	Catholicism	Yes	Secondary school but not complete	7	I work in the field	Part time paid employment	I am a non-skilled worker	Yes, community based	30	Yes	Primary level complete (6-8 years)	6	Yes	Part time paid employment	He is a non-skilled worker	36,000-99,000 RWF							30000	0	0	0
295	163	12/15/2021	Yes	Yes	Ubudehe 3	37	Yes	No	Gakenke	Shyombwe	Rushashi	Murara	-1.715	29.8236	Married (monogamy)	21	6	4	4	2,8,12,16	2,8,12,16	Male	Wife	Catholicism	Yes	Secondary school but not complete	9	I am a housewife		I am a non-skilled worker	Yes, community based	46	Yes	Secondary school but not complete	12	No		He is a non-skilled worker	Less than 17,500 RWF							3000	320	0	7000
296	164	12/15/2021	Yes	Yes	Ubudehe 2	33	Yes	No	Gakenke	Ruhinga	Kivuruga	Rugeshi	-1.6236	29.7629	Married (monogamy)	20	5	4	3	11, 6, 2.9	11,6,2	Male	Wife	Catholicism	Yes	Primary level but not complete (less than 6 years)	5	I work in the field		I am a non-skilled worker	Yes, community based	37	Yes	Primary level complete (6-8 years)	6	No		He is a non-skilled worker	17,500-35,000 RWF							15000	0	0	2750
297	165	12/15/2021	Yes	Yes	Ubudehe 2	29	Yes	No	Gakenke	Buheta	Gakenke	Karorero	-1.6622	29.8213	Married (monogamy)	24	4	3	3	1. 7years, 2. 4years 3. 2years	7,4,2	Male	Wife	Catholicism	Yes	Secondary school but not complete	10	I am on irregular paid work	Irregular paid work, i.e. once in a while	I am a non-skilled worker	No	39	Yes	Vocational training	9	Yes	Irregular paid work	He is a non-skilled worker	Less than 17,500 RWF							5000	300	0	0
298	166	12/15/2021	Yes	Yes	Ubudehe 2	37	Yes	No	Gakenke	Ruhinga	Kivuruga	Rugeshi	-1.6213	29.7624	Married (monogamy)	34	4	2	2	2, 1	2, 1	Male	Wife	Protestantism	Yes	Primary level but not complete (less than 6 years)	3	I work in the field		I am a non-skilled worker	Yes, community based	30	Yes	Primary level but not complete (less than 6 years)	3	No		He is a non-skilled worker	Less than 17,500 RWF							1000	0	0	0
299	169	12/15/2021	Yes	Yes	Ubudehe 2	28	Yes	Yes	Gakenke	Shyombwe	Rushashi	Murara	-1.7092	29.825	Widowed	22	4	2	2	5,1	5,1	Female	I am head of household	Catholicism	Yes	Secondary School, Senior 5-6 complete	12	I work in the field	Irregular paid work, i.e. once in a while	I am a non-skilled worker	Yes, community based								Less than 17,500 RWF							5000	440	0	2000
300	170	12/15/2021	Yes	Yes	Ubudehe 2	25	Yes	No	Gakenke	Ruhinga	Kivuruga	Rugeshi	-1.624	29.7609	Married (monogamy)	20	4	2	2	5, 2.3	5, 2	Male	Wife	Catholicism	Yes	Primary level complete (6-8 years)	6	I work in the field		I am a non-skilled worker	Yes, community based	30	Yes	Primary level but not complete (less than 6 years)	5	No		He is a non-skilled worker	Less than 17,500 RWF							3000	0	0	0
301	171	12/15/2021	Yes	Yes	Ubudehe 2	33	Yes	No	Gakenke	Shyombwe	Rushashi	Murara	-1.7086	29.8265	Married (monogamy)	31	3	1	1	1	1	Male	Wife	Adventist	Yes	Primary level but not complete (less than 6 years)	4	I am a housewife		I am a non-skilled worker	Yes, community based	34	Yes	Primary level but not complete (less than 6 years)	4	No		He is a non-skilled worker	Less than 17,500 RWF							3000	0	0	0
302	172	12/15/2021	Yes	Yes	Ubudehe 2	27	Yes	No	Gakenke	Shyombwe	Rushashi	Murara	-1.7216	29.8328	Married (monogamy)	26	4	1	1	0	0	Female	Wife	Adventist	Yes	Secondary School, Senior 5-6 complete	12	I work in the field		I am a non-skilled worker	Yes, community based	24	Yes	Secondary School, Senior 5-6 complete	12	Yes	Part time paid employment	He is a non-skilled worker	17,500-35,000 RWF							10000	1000	7000	0
303	173	12/15/2021	Yes	Yes	Ubudehe 2	29	Yes	No	Gakenke	Shyombwe	Rushashi	Murara	-1.7067	29.8262	Married (monogamy)	24	4	3	3	0,5,11	0,5,11	Male	Wife	Catholicism	Yes	Primary level but not complete (less than 6 years)	5	I am a housewife		I am a non-skilled worker	Yes, community based	26	Yes	Primary level but not complete (less than 6 years)	6	No		He is a non-skilled worker	Less than 17,500 RWF							3000	500	0	0
304	174	12/15/2021	Yes	Yes	Ubudehe 3	29	Yes	No	Gakenke	Ruhinga	Kivuruga	Rugeshi	-1.6206	29.7644	Married (monogamy)	22	4	2	2	5, 1	5, 1	Male	Wife	Catholicism	Yes	Primary level but not complete (less than 6 years)	5	I work in the field		I am a non-skilled worker	Yes, community based	31	Yes	Primary level complete (6-8 years)	6	No		He is a non-skilled worker	Less than 17,500 RWF							3000	250	0	2500
305	176	12/15/2021	Yes	Yes	Ubudehe 2	33	Yes	No	Gakenke	Buheta	Gakenke	Karorero	-1.6657	29.8216	Married (monogamy)	27	3	2	2	2017, 2019	4,2	Male	Wife	Catholicism	Yes	Primary level complete (6-8 years)	6	I work in the field	Irregular paid work, i.e. once in a while	I am a non-skilled worker	Yes, community based	34	Yes	Primary level complete (6-8 years)	6	Yes	Part time paid employment	He is a non-skilled worker	Less than 17,500 RWF							10000	1000	0	0
306	177	12/16/2021	Yes	Yes	Ubudehe 2	35	Yes	No	Gakenke	Taba	Gashenyi	Kanteko	-1.6402	29.8488	Married (monogamy)	25	5	6	6	1. 18years 2. 16years 3. 15y.o, 4. 12y.o, 5.2.y.o	18,16,15,12,2	Male	Wife	Catholicism	Yes	Primary level complete (6-8 years)	6	I am on irregular paid work	Irregular paid work, i.e. once in a while	I am a non-skilled worker	Yes, community based	41	No			Yes	Irregular paid work	He is a non-skilled worker	Less than 17,500 RWF							5000	220	0	2000
307	190	12/16/2021	Yes	Yes	Ubudehe 3	32	Yes	No	Gakenke	Rukore	Cyabingo	Rugendabare	-1.5923	29.698	Married (monogamy)	25	6	4	4	14,10,5,1	14,10,5,1	Male	Wife	Catholicism	Yes	Primary level but not complete (less than 6 years)	3	I work in the field	Part time paid employment	I am a non-skilled worker	Yes, community based	38	No			Yes	Part time paid employment	He is a non-skilled worker	Less than 17,500 RWF							3000	0	0	4000
308	192	12/16/2021	Yes	Yes	Ubudehe 3	38	Yes	No	Gakenke	Rukore	Cyabingo	Rugendabare	-1.5961	29.6962	Married (monogamy)	19	5	4	4	17,15,10,1	17,15,10,1	Male	Wife	Adventist	Yes	Primary level but not complete (less than 6 years)	6	I work in the field	Irregular paid work, i.e. once in a while	I am a non-skilled worker	Yes, community based	39	Yes	Primary level but not complete (less than 6 years)	3	No		He is a non-skilled worker	Less than 17,500 RWF							5000	250	0	17000
309	212	12/16/2021	Yes	Yes	Ubudehe 2	31	Yes	No	Gakenke	Taba	Gashenyi	Kanteko	-1.6491	29.8537	Cohabitating with a man/woman	23	3	2	2	2014, 2020	7,1	Male	Wife	Adventist	Yes	Primary level but not complete (less than 6 years)	3	I work in the field	Irregular paid work, i.e. once in a while	I am a non-skilled worker	Yes, community based	39	Yes	Primary level but not complete (less than 6 years)	4	Yes	Irregular paid work	He is a non-skilled worker	Less than 17,500 RWF							3000	1000	0	0
310	214	12/16/2021	Yes	Yes	Ubudehe 3	28	Yes	No	Gakenke	Rutenderi	Mugunga	Rubona	-1.7095	29.644	Married (monogamy)	21	4	2	2	7,0	7,0	Male	Wife	Catholicism	Yes	Primary level but not complete (less than 6 years)	5	I work in the field		I am a non-skilled worker	Yes, community based	38	Yes	Primary level but not complete (less than 6 years)	1	No		He is a non-skilled worker	Less than 17,500 RWF							1000	220	0	2500
311	215	12/16/2021	Yes	Yes	Ubudehe 2	33	Yes	No	Gakenke	Rukore	Kamubuga	Kinyababa	-1.5939	29.8161	Divorced/Separated	23	3	2	2	7, 0	7, 0	Female	I am head of household	Protestantism	Yes	Primary level but not complete (less than 6 years)	4	I am a housewife		I am a non-skilled worker	Yes, community based								Less than 17,500 RWF							15000	500	0	2000
312	217	12/16/2021	Yes	Yes	Ubudehe 2	27	Yes	No	Gakenke	Taba	Gashenyi	Kanteko	-1.6444	29.852	Married (monogamy)	24	6	2	2	1. 3years 2.0year	3,0	Male	Wife	Adventist	Yes	Secondary School, Senior 5-6 complete	13	I am on irregular paid work	Irregular paid work, i.e. once in a while	I am a non-skilled worker	Yes, community based	28	Yes	Secondary school but not complete	9	Yes	Full time paid employment	He is a skilled worker	100,000-199,000 RWF							30000	220	0	5000
313	218	12/16/2021	Yes	Yes	Ubudehe 2	33	Yes	Yes	Gakenke	Rukore	Kamubuga	Kinyababa	-1.6015	29.8158	Married (pologamy)	29	6	5	4	13,10,5,2.3	13,10,5,2	Male	Wife	Protestantism	Yes	Primary level but not complete (less than 6 years)	3	I work in the field	Irregular paid work, i.e. once in a while	I am a non-skilled worker	Yes, community based	37	No			No	Irregular paid work	He is a non-skilled worker	36,000-99,000 RWF							20000	1000	0	5667
314	219	12/16/2021	Yes	Yes	Ubudehe 3	39	Yes	No	Gakenke	Rukore	Cyabingo	Rugendabare	-1.589	29.6994	Married (monogamy)	28	5	3	3	9,5,1	9,5,1	Male	Wife	Protestantism	Yes	Primary level complete (6-8 years)	8	I am a housewife	Irregular paid work, i.e. once in a while	I am a non-skilled worker	Yes, community based	33	Yes	Primary level complete (6-8 years)	6	No		He is a non-skilled worker	Less than 17,500 RWF							12000	250	0	2000
315	220	12/16/2021	Yes	Yes	Ubudehe 3	33	Yes	No	Gakenke	Rukore	Cyabingo	Rugendabare	-1.5952	29.7038	Married (monogamy)	21	6	4	4	12,9,6,0	12,9,6,0	Male	Wife	Catholicism	Yes	Primary level complete (6-8 years)	8	I work in the field	Part time paid employment	I am a non-skilled worker	Yes, community based	35	Yes	Primary level but not complete (less than 6 years)	3	No	Part time paid employment	He is a non-skilled worker	Less than 17,500 RWF							3000	1000	0	7000
316	223	12/16/2021	Yes	Yes	Ubudehe 3	34	Yes	No	Gakenke	Rutenderi	Mugunga	Rubona	-1.7077	29.6422	Married (monogamy)	21	5	3	3	13, 8, 2	13,8,2	Male	Wife	Catholicism	Yes	Primary level complete (6-8 years)	6	I work in the field		I am a non-skilled worker	Yes, community based	35	Yes	Primary level complete (6-8 years)	6	No		He is a non-skilled worker	Less than 17,500 RWF							30000	270	0	5300
317	226	12/16/2021	Yes	Yes	Ubudehe 3	41	Yes	No	Gakenke	Karambo	Karambo	Nyiramuhimba	-1.6222	29.8389	Married (monogamy)	21	6	4	4	16,13,8,2	16,13,8,2	Male	Wife	Catholicism	Yes	Primary level complete (6-8 years)	7	I work in the field		I am a non-skilled worker	Yes, community based	42	Yes	Primary level but not complete (less than 6 years)	4	No		He is a non-skilled worker	17,500-35,000 RWF							10000	0	0	15000
318	229	12/16/2021	Yes	Yes	Ubudehe 2	33	Yes	No	Gakenke	Rukore	Cyabingo	Rugendabare	-1.5909	29.7032	Married (monogamy)	21	7	5	5	10,8,4,4,1	10,8,4,4,1	Male	Wife	Protestantism	Yes	Primary level complete (6-8 years)	6	I am a housewife		I am a non-skilled worker	Yes, community based	34	Yes	Primary level but not complete (less than 6 years)	4	No	Irregular paid work	He is a non-skilled worker	Less than 17,500 RWF							5000	250	0	10000
319	231	12/16/2021	Yes	Yes	Ubudehe 2	36	Yes	No	Gakenke	Rukore	Kamubuga	Kinyababa	-1.6048	29.8186	Cohabitating with a man/woman	25	6	4	4	9, 7, 5,1	9, 7, 5,1	Male	Wife	Catholicism	No			I am a housewife		I am a non-skilled worker	Yes, community based	35	No			No		He is a non-skilled worker	Less than 17,500 RWF							5000	500	0	6000
320	232	12/16/2021	Yes	Yes	No category given	20	Yes	No	Gakenke	Karambo	Karambo	Nyiramuhimba	-1.6293	29.8364	Cohabitating with a man/woman	19	3	1	1	0	0	Male	Wife	Catholicism	Yes	Secondary school but not complete	10	I work in the field		I am a non-skilled worker	Yes, community based	36	Yes	Secondary School, Senior 5-6 complete	13	No		He is a non-skilled worker	Less than 17,500 RWF							5000	0	0	0
321	233	12/16/2021	Yes	Yes	Ubudehe 3	45	Yes	No	Gakenke	Rutenderi	Mugunga	Rubona	-1.7053	29.6416	Married (monogamy)	30	9	9	9	21,20,17,15,13,9,6,4,1	21,20,17,15,13,9,6,4,1	Male	Wife	Catholicism	Yes	Primary level complete (6-8 years)	6	I work in the field		I am a non-skilled worker	Yes, community based	57	Yes	Primary level complete (6-8 years)	8	No		He is a non-skilled worker	Less than 17,500 RWF							15000	220	0	4000
322	235	12/16/2021	Yes	Yes	Ubudehe 3	32	Yes	No	Gakenke	Rukore	Kamubuga	Kinyababa	-1.5936	29.8127	Married (monogamy)	23	4	2	2	9,2	9,2	Male	Wife	Adventist	Yes	Primary level complete (6-8 years)	6	I work in the field		I am a non-skilled worker	Yes, community based	30	Yes	Primary level but not complete (less than 6 years)	2	No		He is a non-skilled worker	Less than 17,500 RWF							5000	1000	0	0
323	236	12/16/2021	Yes	Yes	Ubudehe 1	27	Yes	No	Gakenke	Karambo	Karambo	Nyiramuhimba	-1.6186	29.8374	Married (monogamy)	20	5	3	3	1. 7years, 2. 5years, 3. 1.3years	7,5,1	Male	Wife	Catholicism	Yes	Primary level but not complete (less than 6 years)	4	I am on irregular paid work	Irregular paid work, i.e. once in a while	I am a non-skilled worker	Yes, community based	30	Yes	Primary level complete (6-8 years)	6	Yes	Irregular paid work	He is a non-skilled worker	Less than 17,500 RWF							2000	400	0	3000
324	237	12/16/2021	Yes	Yes	Ubudehe 1	31	Yes	No	Gakenke	Karambo	Karambo	Nyiramuhimba	-1.6152	29.8372	Married (monogamy)	19	4	3	3	2011, 2014, 2021	10,7,0	Male	Wife	Catholicism	Yes	Primary level but not complete (less than 6 years)	6	I work in the field	Irregular paid work, i.e. once in a while	I am a non-skilled worker	Yes, community based	34	Yes	Primary level but not complete (less than 6 years)	2	Yes	Irregular paid work	He is a non-skilled worker	Less than 17,500 RWF							5000	500	0	2000
325	238	12/16/2021	Yes	Yes	Ubudehe 1	19	Yes	No	Gakenke	Rutenderi	Mugunga	Rubona	-1.7083	29.6408	Cohabitating with a man/woman		4	1	1	2	2	Male	Wife	Catholicism	Yes	Secondary school but not complete		I am a housewife	Irregular paid work, i.e. once in a while	I am a non-skilled worker	Yes, community based	30	Yes	Primary level but not complete (less than 6 years)		No	Irregular paid work	He is a non-skilled worker	Less than 17,500 RWF							20000	0	0	2000
326	239	12/16/2021	Yes	Yes	Ubudehe 2	27	Yes	No	Gakenke	Kamubuga	Kamubuga	Runeka	-1.5895	29.7835	Married (monogamy)	20	5	3	3	7,5,1 year and 6 months of old	7,5,1	Male	Wife	Catholicism	No			I work in the field	Irregular paid work, i.e. once in a while	I am a non-skilled worker	Yes, community based	31	Yes	Primary level complete (6-8 years)	6	Yes	Irregular paid work	He is a non-skilled worker	Less than 17,500 RWF							10000	1000	0	0
327	240	12/16/2021	Yes	Yes	Ubudehe 2	40	Yes	No	Gakenke	Kamubuga	Kamubuga	Runeka	-1.592	29.7822	Married (monogamy)	19	10	9	9	21, 18, 16, 13, 12, 10, 7, 4, 1	21, 18, 16, 13, 12, 10, 7, 4, 1	Male	Wife	Protestantism	No			I am a housewife		I am a non-skilled worker	Yes, community based	40	Yes	Secondary school but not complete	8	No		He is a non-skilled worker								5000	1000	0	6000
328	241	12/16/2021	Yes	Yes	Ubudehe 2	25	Yes	No	Gakenke	Rutenderi	Mugunga	Rubona	-1.708	29.6401	Married (monogamy)	22	3	1	1	2	2	Male	Wife	Catholicism	Yes	Secondary School, Senior 5-6 complete		I am a housewife	Irregular paid work, i.e. once in a while	I am a non-skilled worker	Yes, community based	30	Yes	Primary level but not complete (less than 6 years)		No	Irregular paid work	He is a non-skilled worker	Less than 17,500 RWF							60000	0	0	0
329	242	12/16/2021	Yes	Yes	Ubudehe 2	27	Yes	No	Gakenke	Rutenderi	Mugunga	Rubona	-1.7044	29.6434	Married (monogamy)	21	4	2	2	6,2	6,2	Male	Wife	Catholicism	Yes	Primary level complete (6-8 years)		I am a housewife	Irregular paid work, i.e. once in a while	I am a non-skilled worker	Yes, community based	34	Yes	Primary level complete (6-8 years)		No	Irregular paid work	He is a non-skilled worker	Less than 17,500 RWF							10000	0	0	2000
330	244	12/16/2021	Yes	Yes	Ubudehe 2	37	Yes	No	Gakenke	Kamubuga	Kamubuga	Runeka	-1.5952	29.7815	Cohabitating with a man/woman	18	8	6	6	17,15,13,13,8,1 year and 1 month of old	17,15,13,13,8,1	Male	Wife	Adventist	Yes	Primary level but not complete (less than 6 years)	5	I work in the field	Irregular paid work, i.e. once in a while	I am a non-skilled worker	Yes, community based	39	Yes	Primary level complete (6-8 years)	6	No	Irregular paid work	He is a non-skilled worker	More than 499,000 RWF							40000	300	0	4167
331	246	12/16/2021	Yes	Yes	Ubudehe 2	37	Yes	Yes	Gakenke	Kamubuga	Kamubuga	Runeka	-1.5989	29.7856	Married (monogamy)	24	7	5	4	13,11,8,1	13,11,8,1	Male	Wife	Adventist	Yes	Primary level but not complete (less than 6 years)	3	I work in the field		I am a non-skilled worker	Yes, community based	35	Yes	Primary level but not complete (less than 6 years)	1	No		He is a non-skilled worker	Less than 17,500 RWF							2000	250	0	0
332	248	12/17/2021	Yes	Yes	Ubudehe 1	30	Yes	No	Gakenke	Kiryamo	Muzo	Munyinya	-1.7012	29.7379	Married (monogamy)	28	3	2	2	1. 7years, 2. 2years	7,2	Female	I am head of household	Catholicism	Yes	Primary level but not complete (less than 6 years)	2	I am on irregular paid work	Irregular paid work, i.e. once in a while	I am a non-skilled worker	Yes, community based	25	No			Yes	Irregular paid work	He is a non-skilled worker	Less than 17,500 RWF							8000	50	0	3000
333	249	12/17/2021	Yes	Yes	Ubudehe 2	41	Yes	No	Gakenk3	Kiryamo	Muzo	Munyinya	-1.7014	29.7403	Married (monogamy)	20	8	7	7	2000, 2000, 2002, 2005, 2008, 2010, 2021	21,21,19,16,13,11,0	Male	Wife	No religion	No			I work in the field	Irregular paid work, i.e. once in a while	I am a non-skilled worker	Yes, community based	69	Yes	Primary level but not complete (less than 6 years)	4	Yes	Irregular paid work	He is a non-skilled worker	Less than 17,500 RWF							5000	2000	0	2000
334	250	12/17/2021	Yes	Yes	Ubudehe 3	35	Yes	No	Gakenke	Gikombe	Mataba	Muhororo	-1.742	29.7483	Married (monogamy)	23	5	3	3	9, 8.2	9,8	Male	Wife	Protestantism	Yes	Primary level but not complete (less than 6 years)	3	I am a housewife		I am a non-skilled worker	Yes, community based	36	Yes	Secondary school but not complete	9	No		He is a non-skilled worker	17,500-35,000 RWF							5000	2000	0	5000
335	251	12/17/2021	Yes	Yes	Ubudehe 2	28	Yes	No	Gakenke	Gikombe	Mataba	Muhororo	-1.7382	29.7471	Married (monogamy)	21	3	2	2	4,9 months	4,0	Male	Wife	Catholicism	Yes	Primary level but not complete (less than 6 years)	5	I work in the field	Irregular paid work, i.e. once in a while	I am a non-skilled worker	Yes, community based	28	Yes	Primary level complete (6-8 years)	6	No	Irregular paid work	He is a non-skilled worker	Less than 17,500 RWF							10000	5000	0	0
336	252	12/17/2021	Yes	Yes	Ubudehe 2	28	Yes	No	Gakenke	Gikombe	Mataba	Muhororo	-1.7424	29.7466	Married (monogamy)	23	4	2	2	0,4	0,4	Male	Wife	Catholicism	Yes	Secondary school, Senior 1-4 complete	9	I am a housewife		I am a non-skilled worker	Yes, community based	30	Yes	Secondary School, Senior 5-6 complete	12	No		He is a non-skilled worker	Less than 17,500 RWF							8000	500	0	0
337	253	12/17/2021	Yes	Yes	Ubudehe 2	33	Yes	No	Gakenke	Gikombe	Mataba	Muhororo	-1.7374	29.7464	Married (monogamy)	22	5	3	3	10,8,0	10,8,0	Male	Wife	Protestantism	Yes	Primary level but not complete (less than 6 years)	5	I work in the field		I am a non-skilled worker	Yes, community based	37	Yes	Primary level but not complete (less than 6 years)	4	No		He is a non-skilled worker	36,000-99,000 RWF							5000	750	0	3000
338	254	12/17/2021	Yes	Yes	Ubudehe 2	37	Yes	No	Gakenke	Kiryamo	Muzo	Munyinya	-1.7062	29.7344	Married (monogamy)	28	5	3	3	9,6,2	9,6,2	Male	Wife	Adventist	Yes	Primary level complete (6-8 years)	7	I work in the field		I am a non-skilled worker	Yes, community based	31	Yes	Primary level but not complete (less than 6 years)	3	No		He is a non-skilled worker	Less than 17,500 RWF							7000	0	0	3000
339	255	12/17/2021	Yes	Yes	Ubudehe 2	31	Yes	No	Gakenke	Mubuga	Muzo	Mwirika	-1.7054	29.6762	Married (monogamy)	22	5	3	3	8,4,0	8,4,0	Male	Wife	Catholicism	Yes	Primary level complete (6-8 years)	8	I am a housewife		I am a non-skilled worker	Yes, community based	29	Yes	Primary level complete (6-8 years)	6	No		He is a non-skilled worker	Less than 17,500 RWF							4000	250	0	0
340	256	12/17/2021	Yes	Yes	Ubudehe 2	28	Yes	No	Gakenke	Kiryamo	Muzo	Munyinya	-1.7093	29.7329	Married (monogamy)	21	5	3	3	1. 7years, 2. 4years, 3. 0	7,4,0	Male	Wife	Catholicism	Yes	Primary level but not complete (less than 6 years)	4	I work in the field	Irregular paid work, i.e. once in a while	I am a non-skilled worker	Yes, community based	37	Yes	Primary level complete (6-8 years)	7	Yes	Irregular paid work	He is a non-skilled worker	Less than 17,500 RWF							5000	220	0	1000
341	258	12/17/2021	Yes	Yes	Ubudehe 3	28	Yes	No	Gakenke	Mubuga	Muzo	Mwurire	-1.7042	29.6977	Married (monogamy)	21	4	2	2	7,2	7,2	Male	Wife	Catholicism	Yes	Primary level complete (6-8 years)	6	I work in the field	Part time paid employment	I am a non-skilled worker	Yes, community based	28	Yes	Primary level but not complete (less than 6 years)	5	Yes	Part time paid employment	He is a non-skilled worker	Less than 17,500 RWF							20000	1000	0	2000
342	259	12/17/2021	Yes	Yes	Ubudehe 2		Yes	No	Gakenke	Gikombe	Mataba	Muhororo	-1.7333	29.7487	Married (monogamy)	24	3	1	1	1 year and 6 months of old	1	Male	Wife	Adventist	Yes	Primary level complete (6-8 years)	6	I work in the field	Irregular paid work, i.e. once in a while	I am a non-skilled worker	Yes, community based	31	Yes	Primary level but not complete (less than 6 years)	3	No	Irregular paid work	He is a non-skilled worker	Less than 17,500 RWF							2000	250	0	0
343	260	12/17/2021	Yes	Yes	Ubudehe 3	27	Yes	No	Gakenke	Kiryamo	Muzo	Munyinya	-1.7133	29.7339	Single		5	1	1	2021	0	Male	Daughter	No religion	Yes	Secondary school, Senior 1-4 complete	10	I work in the field	Irregular paid work, i.e. once in a while	I am a non-skilled worker	Yes, community based								36,000-99,000 RWF							25000	1000	0	24000
344	262	12/17/2021	Yes	Yes	Ubudehe 2	39	Yes	No	Gakenke	Mubuga	Muzo	Mwirika	-1.7023	29.6763	Married (monogamy)	28	6	3	3	7,3,1	7,3,1	Male	Wife	Catholicism	Yes	Primary level but not complete (less than 6 years)	6	I am a housewife		I am a non-skilled worker	Yes, community based	35	Yes	Primary level complete (6-8 years)	7	No		He is a non-skilled worker	Less than 17,500 RWF							5000	1000	0	5000
345	263	12/17/2021	Yes	Yes	Ubudehe 3	22	Yes	No	Gakenke	Mubuga	Muzo	Mwurire	-1.707	29.6958	Single		4	1	1	3	3	Female	Other family relation	Protestantism	Yes	Primary level complete (6-8 years)	6	I work in the field		I am a non-skilled worker	Yes, community based	29	Yes	Secondary School, Senior 5-6 complete	12	No		He has no occupation yet, he is a student	Less than 17,500 RWF							10000	0	0	0
346	264	12/17/2021	Yes	Yes	Ubudehe 2	42	Yes	No	Gakenke	Mubuga	Muzo	Mwirika	-1.7053	29.679	Married (monogamy)	23	6	8	6	19,17,15,11,7,0	19,17,15,11,7,0	Male	Wife	Catholicism	Yes	Primary level but not complete (less than 6 years)	4	I work in the field		I am a skilled worker	Yes, community based	67	Yes	Primary level but not complete (less than 6 years)	2	No		He is a non-skilled worker	Less than 17,500 RWF							10000	2200	0	0
347	269	12/17/2021	Yes	Yes	Ubudehe 2	30	Yes	No	Gakenke	Mubuga	Muzo	Mwirika	-1.7016	29.6792	Married (monogamy)	28	4	2	2	4,0	4,0	Male	Wife	Catholicism	Yes	Primary level complete (6-8 years)	7	I am a housewife		I am a non-skilled worker	Yes, community based	30	Yes	Primary level but not complete (less than 6 years)	5	No		He is a non-skilled worker	Less than 17,500 RWF							3000	500	0	2200
348	270	12/17/2021	Yes	Yes	Ubudehe 2	24	Yes	No	Gakenke	Gikombe	Mataba	Gatovu	-1.7475	29.7181	Cohabitating with a man/woman	21	4	1	1	2	2	Male	Wife	Adventist	Yes	Primary level but not complete (less than 6 years)	1	I work in the field		I am a non-skilled worker	Yes, community based	27	Yes	Primary level but not complete (less than 6 years)	6	No		He is a non-skilled worker	17,500-35,000 RWF							10000	500	0	0
349	273	12/17/2021	Yes	Yes	Ubudehe 3	37	Yes	No	Gakenke	Gikombe	Mataba	Gatovu	-1.7435	29.7179	Married (monogamy)	22	6	4	4	1,10,12,14	1,10,12,14	Male	Wife	Protestantism	Yes	Primary level but not complete (less than 6 years)	3	I am a housewife		I am a non-skilled worker	Yes, community based	38	Yes	Primary level complete (6-8 years)	6	Yes	Full time paid employment	He is a skilled worker	36,000-99,000 RWF							10000	500	0	24000
350	275	12/17/2021	Yes	Yes	Ubudehe 2	25	Yes	No	Gakenke	Buyange	Mataba	Kanamo	-1.7	29.765	Divorced/Separated	21	4	1	1	1	1	Female	Daughter	Catholicism	Yes	Secondary school but not complete	9	I work in the field		I am a non-skilled worker	Yes, community based	26	No			No		He is a non-skilled worker	Less than 17,500 RWF							500	0	0	0
351	279	12/17/2021	Yes	Yes	Ubudehe 2	26	Yes	No	Gakenke	Buyange	Mataba	Kanamo	-1.6953	29.7678	Married (monogamy)	24	3	1	1	1. 2years	2	Male	Wife	Catholicism	Yes	Primary level complete (6-8 years)	6	I work in the field		I am a non-skilled worker		28	Yes	Primary level but not complete (less than 6 years)	4	Yes	Irregular paid work	He is a non-skilled worker	Less than 17,500 RWF							1000	220	0	0
352	282	12/17/2021	Yes	Yes	Ubudehe 3	41	Yes	No	Gakenke	Buyange	Mataba	Kanamo	-1.6929	29.7722	Married (monogamy)	19	7	6	6	2000, 2002, 2004, 2006, 2017, 2019	21,19,17,15,4,2	Male	Wife	Catholicism	Yes	Primary level but not complete (less than 6 years)	4	I work in the field	Irregular paid work, i.e. once in a while	I am a non-skilled worker	Yes, community based	72	Yes	Secondary School, Senior 5-6 complete	12	No			Less than 17,500 RWF							10000	1000	0	6000
353	284	12/17/2021	Yes	Yes	Ubudehe 2	26	Yes	No	Gakenke	Gikombe	Mataba	Gatovu	-1.7456	29.7175	Married (monogamy)	25	3	1	1	1	1	Male	Wife	Catholicism	Yes	Primary level complete (6-8 years)	9	I am a housewife		I am a non-skilled worker	Yes, community based	30	Yes	Primary level complete (6-8 years)	6	No		He is a non-skilled worker	Less than 17,500 RWF							15000	500	0	0
354	306	12/17/2021	Yes	Yes	Ubudehe 3	39	Yes	No	Gakenke	Gikombe	Mataba	Gatovu	-1.7439	29.717	Married (monogamy)	39	6	4	4	16,14,12,2	16,14,12,2	Male	Wife	Catholicism	Yes	Primary level but not complete (less than 6 years)	3	I work in the field	Irregular paid work, i.e. once in a while	I am a non-skilled worker	Yes, community based	40	Yes	Primary level complete (6-8 years)	6	No	Irregular paid work	He is a non-skilled worker	100,000-199,000 RWF							15000	1000	0	12000
355	283	12/18/2021	Yes	Yes	Ubudehe 2	30	Yes	No	Gakenke	Mubuga	Muzo	Mwurire	-1.7099	29.6995	Married (monogamy)	25	4	2	2	4,1	4,1	Male	Wife	No religion	Yes	Primary level complete (6-8 years)	6	I work in the field	Part time paid employment	I am a non-skilled worker	Yes, community based	28	Yes	Primary level but not complete (less than 6 years)	5	Yes	Part time paid employment	He is a non-skilled worker	Less than 17,500 RWF							5000	500	0	0
356	285	12/20/2021	Yes	Yes	Ubudehe 2	20	Yes	No	Burera	Nyamugari	Nemba	Kagihanga	-1.5467	29.85	Cohabitating with a man/woman	19	3	1	1	0	0	Male	Wife	Catholicism	Yes	Primary level complete (6-8 years)	6	I work in the field		I am a non-skilled worker	Yes, community based	20	Yes	Secondary school but not complete	8	No		He is a non-skilled worker	Less than 17,500 RWF							5000	0	0	0
357	286	12/20/2021	Yes	Yes	Ubudehe 3	25	Yes	No	Burera	Rubona	Nemba	Bugarigari	-1.5701	29.8799	Cohabitating with a man/woman	19	4	2	2	6,0	6,0	Male	Wife	Adventist	Yes	Primary level complete (6-8 years)	6	I work in the field		I am a non-skilled worker	Yes, community based	25	Yes	Primary level complete (6-8 years)	6	No		He is a non-skilled worker	17,500-35,000 RWF							5000	500	0	0
358	287	12/20/2021	Yes	Yes	Ubudehe 2	27	Yes	No	Burera	Musenda	Gatebe	Cyankaranka	-1.5503	29.9673	Married (monogamy)	22	4	2	2	5,0	5,0	Male	Wife	Protestantism	Yes	Primary level but not complete (less than 6 years)	3	I work in the field		I am a non-skilled worker	Yes, community based	28	Yes	Primary level but not complete (less than 6 years)	4	No		He is a non-skilled worker	Less than 17,500 RWF							10000	0	0	0
359	288	12/20/2021	Yes	Yes	Ubudehe 3	41	Yes	Yes	Burera	Rubona	Nemba	Bugarigari	-1.5717	29.8779	Married (monogamy)	23	9	6	6	0,0,8,12,16,17	0,0,8,12,16,17	Male	Wife	Catholicism	Yes	Primary level but not complete (less than 6 years)	4	I am a housewife		I am a non-skilled worker	Yes, community based	39	Yes	Primary level complete (6-8 years)	6	No		He is a non-skilled worker	36,000-99,000 RWF							15000	1000	0	17000
360	289	12/20/2021	Yes	Yes	Ubudehe 2	34	Yes	No	Burera	Rubona	Nemba	Bugarigari	-1.568	29.8764	Divorced/Separated	18	5	6	5	12,8,6,3,8 months	12,8,6,3,0	Female	I am head of household	Catholicism	Yes	Primary level but not complete (less than 6 years)	4	I work in the field	Irregular paid work, i.e. once in a while	I am a non-skilled worker	Yes, community based		I don't know	I don't know		No	Irregular paid work	I am not sure	Less than 17,500 RWF							7000	600	0	0
361	290	12/20/2021	Yes	Yes	Ubudehe 3	35	Yes	No	Burera	Musenda	Gatebe	Cyankaranka	-1.5511	29.9642	Married (monogamy)	21	7	4	4	13,12,5,1	13,12,5,1	Male	Wife	Protestantism	No			I am a housewife		I am a non-skilled worker	Yes, community based	35	No			No		He is a non-skilled worker	Less than 17,500 RWF							70000	250	0	0
362	291	12/20/2021	Yes	No	Ubudehe 3	22	Yes	No	Burera	Nyirataba	Kivuye	Buganza	-1.4885	29.9376	Divorced/Separated	21	8	1	1	1	1	Male	Daughter	Catholicism	Yes	Primary level but not complete (less than 6 years)	5	I work in the field		I am a non-skilled worker	Yes, community based	23	Yes	Primary level complete (6-8 years)	6	No		He is a non-skilled worker	Less than 17,500 RWF							5000	1000	0	0
363	292	12/20/2021	Yes	Yes	Ubudehe 3	31	Yes	No	Burera	Nyamugari	Nemba	Kagihanga	-1.5482	29.8544	Married (monogamy)	22	4	4	2	1. 6years, 1.0	6,0	Male	Wife	Catholicism	Yes	Primary level but not complete (less than 6 years)	3	I work in the field		I am a non-skilled worker	Yes, community based	34	Yes	Primary level complete (6-8 years)	6	Yes	Irregular paid work	He is a non-skilled worker	Less than 17,500 RWF							3000	500	0	4000
364	293	12/20/2021	Yes	Yes	Ubudehe 2	21	Yes	No	Burera	Rubona	Nemba	Bugarigari	-1.5715	29.8806	Married (monogamy)	21	3	1	1	1	1	Male	Wife	Catholicism	Yes	Secondary school but not complete	3	I am a housewife		I am a non-skilled worker	Yes, community based	22	Yes	Secondary school but not complete	11	No		He is a non-skilled worker	17,500-35,000 RWF							20000	220	0	0
365	294	12/20/2021	Yes	Yes	Ubudehe 1	34	Yes	No	Burera	Nyirataba	Kivuye	Buganza	-1.475	29.9386	Married (monogamy)	22	6	4	4	12, 9, 5.6, 0	12, 9, 5, 0	Male	Wife	Catholicism	Yes	Primary level but not complete (less than 6 years)	4	I work in the field		I am a non-skilled worker	Yes, community based	35	Yes	Primary level but not complete (less than 6 years)	5	No		He is a non-skilled worker	36,000-99,000 RWF							50000	0	0	0
366	295	12/20/2021	Yes	Yes	Ubudehe 3	27	Yes	No	Burera	Musenda	Gatebe	Cyankaranka	-1.5524	29.9657	Married (monogamy)	19	4	4	2	5,2	5,2	Male	Wife	Catholicism	Yes	Primary level but not complete (less than 6 years)	5	I work in the field	Part time paid employment	I am a non-skilled worker	Yes, community based	29	No			Yes	Part time paid employment	He is a non-skilled worker	17,500-35,000 RWF							20000	2000	0	0
367	296	12/20/2021	Yes	Yes	Ubudehe 3	40	Yes	No	Burera	Nyamugari	Nemba	Kagihanga	-1.5523	29.855	Married (monogamy)	22	7	5	5	2004, 2007, 2009, 2012, 2021	17,14,12,9,0	Male	Wife	Catholicism	No			I work in the field	Irregular paid work, i.e. once in a while	I am a non-skilled worker	Yes, community based	43	Yes	Primary level complete (6-8 years)	6	Yes	Irregular paid work	He is a non-skilled worker	Less than 17,500 RWF							2000	500	0	1500
368	297	12/20/2021	Yes	Yes	Ubudehe 3	30	Yes	No	Burera	Nyirataba	Kivuye	Buganza	-1.4766	29.941	Married (monogamy)	18	5	3	3	10, 5, 1.8	10, 5, 1.8	Male	Wife	Catholicism	Yes	Primary level but not complete (less than 6 years)	3	I work in the field		I am a non-skilled worker	Yes, community based	32	Yes	Primary level complete (6-8 years)	6	No		He is a non-skilled worker	Less than 17,500 RWF							10000	0	0	0
369	298	12/20/2021	Yes	Yes	Ubudehe 2	23	Yes	No	Burera	Nyamugari	Nemba	Kagihanga	-1.5453	29.8567	Married (monogamy)	22	3	1	1	1. 1.5years	1	Male	Wife	Catholicism	Yes	Primary level complete (6-8 years)	6	I work in the field		I am a non-skilled worker	Yes, community based	25	Yes	Primary level but not complete (less than 6 years)	4	Yes	Irregular paid work	He is a non-skilled worker	Less than 17,500 RWF							5000	220	0	0
370	299	12/20/2021	Yes	Yes	Ubudehe 2	18	Yes	No	Burera	Nyirataba	Kivuye	Buganza	-1.4855	29.9388	Cohabitating with a man/woman	17	3	1	1	0	0	Male	Wife	Catholicism	Yes	Primary level complete (6-8 years)	6	I work in the field		I am a non-skilled worker	No	22	Yes	Primary level but not complete (less than 6 years)	5	No		He is a non-skilled worker	17,500-35,000 RWF							5000	250	0	0
371	300	12/20/2021	Yes	Yes	Ubudehe 2	45	Yes	No	Burera	Tumba	Bungwe	Tumba	-1.5057	29.9694	Married (monogamy)	24	8	7	5	17,11,7,5,0	17,11,7,5,0	Male	Wife	Catholicism	Yes	Primary level complete (6-8 years)	8	I work in the field		I am a non-skilled worker	Yes, community based	65	Yes	Vocational training	3	No		He is a non-skilled worker	36,000-99,000 RWF							20000	5000	0	30000
372	303	12/20/2021	Yes	Yes	Ubudehe 3	38	Yes	Yes	Burera	Nyirataba	Kivuye	Buganza	-1.4799	29.9397	Married (monogamy)	17	11	9	9	20, 17, 16, 12, 9, 8, 3.6, 0, 0	20, 17, 16, 12, 9, 8, 3.6, 0, 0	Male	Wife	Catholicism	Yes	Primary level complete (6-8 years)	6	I work in the field		I am a non-skilled worker	Yes, community based	38	Yes	Primary level but not complete (less than 6 years)	2	No		He is a non-skilled worker	17,500-35,000 RWF							8000	0	0	6000
373	304	12/20/2021	Yes	Yes	Ubudehe 2	24	Yes	No	Burera	Tumba	Bungwe	Tumba	-1.5001	29.9629	Married (monogamy)	23	3	1	1	0	0	Male	Wife	Catholicism	Yes	Secondary school but not complete	9	I am on irregular paid work	Part time paid employment	I am a non-skilled worker	Yes, community based	32	Yes	Secondary School, Senior 5-6 complete	12	Yes	Part time paid employment	He is a non-skilled worker	36,000-99,000 RWF							3000	2000	5000	0
374	307	12/20/2021	Yes	Yes	Ubudehe 2	30	Yes	No	Burera	Gaseke	Ruhunde	Rukwavu	-1.55	29.893	Cohabitating with a man/woman	17	6	4	4	11, 9, 5, 2	11,9,5,2	Male	Wife	Catholicism	Yes	Primary level but not complete (less than 6 years)	3	I am a housewife		I am a non-skilled worker	Yes, community based	34	Yes	Primary level but not complete (less than 6 years)	1	No		He is a non-skilled worker	17,500-35,000 RWF							10000	10000	0	0
375	308	12/20/2021	Yes	Yes	Ubudehe 1	23	Yes	No	Burera	Tumba	Bungwe	Tumba	-1.5023	29.9631	Married (monogamy)	21	3	1	1	0	0	Male	Wife	Catholicism	Yes	Secondary school but not complete	10	I work in the field		I am a non-skilled worker	Yes, community based	25	Yes	Primary level complete (6-8 years)	8	No		He is a non-skilled worker	Less than 17,500 RWF							15000	250	0	0
376	309	12/20/2021	Yes	Yes	Ubudehe 2	28	Yes	No	Burera	Gaseke	Ruhunde	Rukwavu	-1.5504	29.8961	Married (monogamy)	26	3	1	1	7 months	0	Female	Wife	Catholicism	Yes	Secondary School, Senior 5-6 complete	12	I work in the field	Irregular paid work, i.e. once in a while	I am a non-skilled worker	Yes, community based	37	Yes	Tertiary, University level complete	15	No	Irregular paid work	He is a non-skilled worker	36,000-99,000 RWF							5000	700	0	0
377	310	12/20/2021	Yes	Yes	Ubudehe 3	40	Yes	No	Burera	Gaseke	Ruhunde	Rukwavu	-1.5525	29.8985	Married (monogamy)	18	8	6	6	3,6,15,17,18,21	3,6,15,17,18,21	Male	Wife	Catholicism	No			I am a housewife		I am a non-skilled worker	Yes, community based	44	Yes	Primary level complete (6-8 years)	8	No		He is a non-skilled worker	36,000-99,000 RWF							20000	1000	0	18000
378	311	12/20/2021	Yes	Yes	Ubudehe 3	35	Yes	No	Burera	Nyirataba	Kivuye	Buganza	-1.4818	29.9413	Cohabitating with a man/woman	21	6	4	4	12,9,6,1	12,9,6,1	Male	Wife	Protestantism	Yes	Primary level complete (6-8 years)	6	I work in the field		I am a non-skilled worker	Yes, community based	34	Yes	Primary level complete (6-8 years)	6	No		He is a non-skilled worker	Less than 17,500 RWF							500	1000	0	800
379	312	12/20/2021	Yes	Yes	Ubudehe 3	26	Yes	No	Burera	Tumba	Bungwe	Tumba	-1.5043	29.9657	Married (monogamy)	19	4	2	2	6,2	6,2	Male	Wife	Catholicism	Yes	Primary level but not complete (less than 6 years)	5	I work in the field		I am a non-skilled worker	Yes, community based	33	Yes	Primary level but not complete (less than 6 years)	4	No		He is a non-skilled worker	Less than 17,500 RWF							15000	10000	0	0
380	314	12/20/2021	Yes	Yes	Ubudehe 1	47	Yes	No	Burera	Tumba	Bungwe	Tumba	-1.504	29.9681	Married (monogamy)	24	8	6	6	20,17,15,13,7,2	20,17,15,13,7,2	Male	Wife	Catholicism	Yes	Primary level complete (6-8 years)	6	I work in the field		I am a non-skilled worker	Yes, community based	58	No			No		He is a non-skilled worker	Less than 17,500 RWF							3000	20	0	0
381	315	12/20/2021	Yes	Yes	Ubudehe 3	37	Yes	No	Burera	Tumba	Bungwe	Tumba	-1.5021	29.9663	Married (monogamy)	21	6	4	4	15,12,9,2	15,12,9,2	Male	Wife	Catholicism	Yes	Primary level but not complete (less than 6 years)	3	I work in the field	Part time paid employment	I am a non-skilled worker	Yes, community based	47	Yes	Primary level but not complete (less than 6 years)	5	Yes	Part time paid employment	He is a non-skilled worker	17,500-35,000 RWF							7000	1000	0	4000
382	316	12/20/2021	Yes	Yes	Ubudehe 3	40	Yes	No	Burera	Kivumu	Nemba	Mugano	-1.6078	29.8613	Widowed	18	5	4	4	24,19,6,3,1	24,19,6,3,1	Female	I am head of household	Catholicism	Yes	Primary level complete (6-8 years)	7	I work in the field		I am a non-skilled worker	Yes, community based								Less than 17,500 RWF							1000	0	0	0
383	317	12/20/2021	Yes	Yes	Ubudehe 3	37	Yes	No	Burera	Nyamugari	Nemba	Kagihanga	-1.5442	29.8552	Married (monogamy)	21	8	6	6	15,13,10,7,3,1	15,13,10,7,3,1	Male	Wife	Protestantism	Yes	Primary level but not complete (less than 6 years)	5	I work in the field		I am a non-skilled worker	Yes, Public	40	Yes	Primary level but not complete (less than 6 years)	4	No		He is a non-skilled worker	Less than 17,500 RWF							2000	0	0	5000
384	318	12/20/2021	Yes	Yes	Ubudehe 3	41	Yes	No	Burera	Kivumu	Nemba	Mugano	-1.6076	29.8656	Married (monogamy)	22	3	5	5	2002, 2007, 2015, 2017, 2018	19, 14, 6, 4, 3	Female	I am head of household	Catholicism	Yes	Primary level complete (6-8 years)	6	I work in the field	Irregular paid work, i.e. once in a while	I am a non-skilled worker	Yes, community based	65	No			Yes	Irregular paid work	He is a non-skilled worker	Less than 17,500 RWF							3000	1000	0	0
385	319	44550	Yes	Yes	Ubudehe 3	31	Yes	No	Burera	Kivumu	Nemba	Mugano	-1.6044	29.8599	Married (monogamy)	22	5	3	3	1. 8years, 2. 5years, 3. 2.ryears	8,5,2	Male	Wife	Catholicism	Yes	Secondary School, Senior 5-6 complete	13	I work in the field		I am a non-skilled worker	Yes, community based	34	Yes	Secondary school but not complete	8	Yes	Irregular paid work	He is a non-skilled worker	17,500-35,000 RWF							20000	2500	0	20000
386	323	12/20/2021	Yes	Yes	Ubudehe 3	33	Yes	No	Burera	Kivumu	Nemba	Mugano	-1.608	29.8694	Married (monogamy)	21	5	3	3	2013, 2016, 2020	8,5,1	Male	Wife	Catholicism	No	Primary level but not complete (less than 6 years)	5	I work in the field	Irregular paid work, i.e. once in a while	I am a non-skilled worker	Yes, community based	32	Yes	Primary level complete (6-8 years)	6	Yes	Irregular paid work	He is a non-skilled worker	Less than 17,500 RWF							4000	1000	0	1200
387	327	12/20/2021	Yes	Yes	Ubudehe 3	37	Yes	No	Burera	Kivumu	Nemba	Mugano	-1.6014	29.8611	Married (monogamy)	27	6	4	4	1. 9years, 2. 6years, 3.3years, 40	9,6,3,0	Male	Wife	Adventist	Yes	Primary level but not complete (less than 6 years)	5	I work in the field		I am a non-skilled worker	Yes, community based	31	Yes	Primary level complete (6-8 years)	6	No		He is a non-skilled worker	Less than 17,500 RWF							2000	220	0	5000
388	328	12/20/2021	Yes	Yes	Ubudehe 1	46	Yes	No	Burera	Kivumu	Nemba	Mugano	-1.6111	29.863	Married (monogamy)	20	8	7	7	24,17,15,12,10,6,2	24,17,15,12,10,6,2	Male	Wife	Catholicism	Yes	Primary level but not complete (less than 6 years)	2	I work in the field		I am a non-skilled worker	Yes, community based	46	Yes	Primary level complete (6-8 years)	6	No		He is a non-skilled worker	Less than 17,500 RWF							10000	0	0	0
389	883	12/21/2021	Yes	Yes	Ubudehe 2	30	Yes	No	Burera	Gacundura	Rwerere	Gacundura	-1.5086	29.8597	Cohabitating with a man/woman	26	4	3	2	5, 1	5,1	Male	Wife	Catholicism	Yes	Primary level complete (6-8 years)	8	I am a housewife		I am a non-skilled worker	Yes, community based	31	Yes	Primary level but not complete (less than 6 years)	4	No		He is a non-skilled worker	Less than 17,500 RWF							6000	440	0	1800
390	884	12/21/2021	Yes	Yes	Ubudehe 2	39	Yes	No	Burera	Gacundura	Rwerere	Gacundura	-1.5023	29.8595	Married (monogamy)	23	7	6	5	15,12,9,,6,2	15,12,9,,6,2	Male	Wife	Protestantism	Yes	Primary level but not complete (less than 6 years)	5	I work in the field		I am a non-skilled worker	Yes, community based	43	No		0			He is a non-skilled worker	Less than 17,500 RWF							5000	600	0	1000
391	885	12/21/2021	Yes	Yes	Ubudehe 2	27	Yes	No	Burera	Gacundura	Rwerere	Gacundura	-1.506	29.8591	Single	27	4	1	1	11 months	0	Female	Daughter	Catholicism	Yes	Primary level complete (6-8 years)	6	I work in the field	Irregular paid work, i.e. once in a while	I am a non-skilled worker	Yes, community based								17,500-35,000 RWF							17000	220	0	0
392	886	12/21/2021	Yes	Yes	Ubudehe 3	21	Yes	No	Burera	Mucaca	Rugendabari	Rihiro	-1.5553	29.7979	Single		7	1	1	2021	0	Male	Daughter	Catholicism	Yes	Secondary School, Senior 5-6 complete	12	I am a student			Yes, Public								36,000-99,000 RWF							30000	10000	0	5000
393	889	12/21/2021	Yes	Yes	Ubudehe 3	40	Yes	No	Burera	Mucaca	Rugendabari	Rihiro	-1.559	29.7983	Married (monogamy)	21	7	5	5	1. 19years, 2. 17years, 3. 12years, 4. 7y.o, 5.0	19,17,12,7,0	Male	Wife	Adventist	Yes	Primary level but not complete (less than 6 years)	2	I work in the field		I am a non-skilled worker	Yes, community based	41	Yes	Secondary school but not complete	8	Yes	Irregular paid work	He is a non-skilled worker	17,500-35,000 RWF							40000	2000	0	90000
394	892	12/21/2021	Yes	Yes	Ubudehe 3	42	Yes	No	Burera	Murwa	Kivuye	Gasiza	-1.4475	29.8758	Married (monogamy)	21	11	7	7	21,18,15,12,9,5,2	21,18,15,12,9,5,2	Male	Wife	Protestantism	Yes	Tertiary, University level complete	16	I have a paid job	Full time paid employment	I am a civil servant	Yes, Public	53	Yes	Secondary School, Senior 5-6 complete	12	Yes	Full time paid employment	He is as a civil servant	100,000-199,000 RWF							50000	2000	0	200000
395	893	12/21/2021	Yes	Yes	Ubudehe 3	44	Yes	No	Burera	Gacundura	Rwerere	Gacundura	-1.4951	29.854	Married (monogamy)	17	11	14	9	24, 22, 17, 15, 13, 11, 9, 5, 1	24, 22, 17, 15, 13, 11, 9, 5, 1	Male	Wife	Catholicism	Yes	Primary level but not complete (less than 6 years)	5	I am a housewife		I am a non-skilled worker	Yes, community based	44	Yes	Primary level but not complete (less than 6 years)	5	No		He is a non-skilled worker	36,000-99,000 RWF							30000	0	0	10000
396	895	12/21/2021	Yes	Yes	Ubudehe 1	23	Yes	No	Burera	Gacundura	Rwerere	Gacundura	-1.4994	29.8534	Cohabitating with a man/woman	20	3	1	1	1,6 years old (18 months )	1	Male	Wife	Catholicism	Yes	Primary level but not complete (less than 6 years)	5	I work in the field	Irregular paid work, i.e. once in a while	I am a non-skilled worker	No	22	Yes	Primary level complete (6-8 years)	6	No	Irregular paid work	He is a non-skilled worker	Less than 17,500 RWF							5000	0	0	0
397	896	12/21/2021	Yes	Yes	Ubudehe 2	31	Yes	No	Burera	Rwasa	Gatebe	Rugarama	-1.5135	29.9187	Married (monogamy)	23	4	2	2	7, 0	7, 0	Male	Wife	Protestantism	Yes	Primary level but not complete (less than 6 years)	5	I work in the field		I am a non-skilled worker	Yes, community based	36	Yes	Primary level but not complete (less than 6 years)	4	No		He is a non-skilled worker	Less than 17,500 RWF							5000	0	0	0
398	897	12/21/2021	Yes	Yes	Ubudehe 1	23	Yes	No	Burera	Gacundura	Rwerere	Gacundura	-1.5022	29.8569	Cohabitating with a man/woman	20	3	1	1	19	19	Male	Wife	Catholicism	Yes	Secondary school but not complete	8	I work in the field		I am a non-skilled worker	Yes, community based	24	No	Primary level complete (6-8 years)	6	No		He is a non-skilled worker	Less than 17,500 RWF							5000	0	0	0
399	899	12/21/2021	Yes	Yes	Ubudehe 3	35	Yes	No	Burera	Rwasa	Gatebe	Rugarama	-1.5105	29.9211	Married (monogamy)	17	6	4	4	16,13,6,2	16,13,6,2	Male	Wife	Catholicism	No			I work in the field		I am a non-skilled worker	Yes, community based	36	Yes	Primary level but not complete (less than 6 years)	5	No		He is a non-skilled worker	17,500-35,000 RWF							34000	1000	0	0
400	900	12/21/2021	Yes	Yes	Ubudehe 3	37	Yes	No	Burera	Mucaca	Rugendabari	Rihiro	-1.5548	29.8018	Married (monogamy)	27	7	8	5	16, 14, 12, 7, 1	16, 14, 12, 7, 1	Male	Wife	Catholicism	No			I work in the field		I am a non-skilled worker	Yes, community based	40	Yes	Primary level complete (6-8 years)	6	No		He is a non-skilled worker	Less than 17,500 RWF							1000	0	0	0
401	901	12/21/2021	Yes	Yes	Ubudehe 1	26	Yes	No	Burera	Murwa	Kivuye	Gasiza	-1.4418	29.8756	Married (monogamy)	21	4	2	2	5,1	5,1	Male	Wife	Protestantism	Yes	Secondary school but not complete	9	I am on irregular paid work	Irregular paid work, i.e. once in a while	I am a skilled worker	Yes, community based	30	Yes	Secondary school but not complete	9	Yes	Part time paid employment	He is a non-skilled worker	17,500-35,000 RWF							20000	100	0	0
402	902	12/21/2021	Yes	Yes	Ubudehe 3	32	Yes	No	Burera	Rwasa	Gatebe	Rugarama	-1.5083	29.92	Married (monogamy)	18	5	3	3	13, 11. 0	13,11,0	Male	Wife	Protestantism	Yes	Primary level but not complete (less than 6 years)	4	I work in the field		I am a non-skilled worker	Yes, community based	39	Yes	Primary level complete (6-8 years)	6	No		He is a non-skilled worker	36,000-99,000 RWF							50000	0	0	4000
403	903	12/21/2021	Yes	Yes	Ubudehe 1	32	Yes	No	Burera	Murwa	Kivuye	Gasiza	-1.4511	29.8746	Married (monogamy)	28	4	2	2	5,0	5,0	Male	Wife	Adventist	No			I work in the field		I am a non-skilled worker	Yes, community based	37	No			No		He is a non-skilled worker	Less than 17,500 RWF							7500	220	0	0
404	905	12/21/2021	Yes	Yes	Ubudehe 3	49	Yes	No	Burera	Murwa	Kivuye	Gasiza	-1.4437	29.8778	Married (monogamy)	23	7	9	6	25,20,14,11,4,2	25,20,14,11,4,2	Male	Wife	Adventist	No			I work in the field	Part time paid employment	I am a non-skilled worker	Yes, community based	51	Yes	Primary level complete (6-8 years)	6	Yes	Part time paid employment	He is a non-skilled worker	Less than 17,500 RWF							15000	1000	0	0
405	907	12/21/2021	Yes	Yes	Ubudehe 1	30	Yes	No	Burera	Rwasa	Gatebe	Rugarama	-1.5097	29.9211	Cohabitating with a man/woman	24	4	2	2	5,2	5,2	Male	Wife	Protestantism	Yes	Primary level complete (6-8 years)	6	I work in the field		I am a non-skilled worker	Yes, community based	24	Yes	Primary level but not complete (less than 6 years)	4	No		He is a non-skilled worker	Less than 17,500 RWF							9000	20	0	0
406	908	12/21/2021	Yes	Yes	Ubudehe 2	24	Yes	No	Burera	Mucaca	Rugendabari	Rihiro	-1.5512	29.8012	Cohabitating with a man/woman		3	1	1	1. 1.2years	1	Male	Wife	Adventist	Yes	Primary level but not complete (less than 6 years)	4	I work in the field		I am a non-skilled worker	Yes, community based	28	Yes	Primary level but not complete (less than 6 years)	3	Yes	Irregular paid work	He is a non-skilled worker	17,500-35,000 RWF							15000	500	0	0
407	910	12/21/2021	Yes	Yes	Ubudehe 2	21	Yes	No	Burera	Rwasa	Gatebe	Rugarama	-1.5131	29.9174	Married (monogamy)	18	3	1	1	1.6	1	Male	Wife	Protestantism	Yes	Primary level complete (6-8 years)	6	I work in the field		I am a non-skilled worker	Yes, community based	23	Yes	Primary level complete (6-8 years)	6	No		He is a non-skilled worker	17,500-35,000 RWF							15000	0	0	0
408	911	12/21/2021	Yes	Yes	Ubudehe 2	20	Yes	No	Burera	Mucaca	Rugendabari	Rihiro	-1.5531	29.8028	Single		6	1	1	0	0	Male	Daughter	Catholicism	Yes	Primary level but not complete (less than 6 years)	4	I work in the field		I am a non-skilled worker	Yes, community based								Less than 17,500 RWF							2000	0	0	0
409	912	12/21/2021	Yes	Yes	Ubudehe 2	22	Yes	No	Burera	Mucaca	Rugendabari	Rihiro	-1.5528	29.7999	Married (monogamy)	19	2	1	1	2020	1	Male	Wife	Protestantism	Yes	Secondary school but not complete	8	I work in the field	Irregular paid work, i.e. once in a while	I am a non-skilled worker	Yes, community based	23	Yes	Primary level but not complete (less than 6 years)	5	Yes	Part time paid employment	He is a non-skilled worker	Less than 17,500 RWF							5000	500	0	0
410	913	12/21/2021	Yes	Yes	Ubudehe 2	29	Yes	No	Burera	Murwa	Kivuye	Gasiza	-1.4463	29.8784	Married (monogamy)	18	4	2	2	7,2	7,2	Male	Wife	Catholicism	Yes	Primary level but not complete (less than 6 years)	3	I work in the field	Part time paid employment	I am a non-skilled worker	Yes, community based	36	Yes	Primary level complete (6-8 years)	6	Yes	Part time paid employment	He is a non-skilled worker	17,500-35,000 RWF							5000	0	0	0
411	914	12/21/2021	Yes	Yes	Ubudehe 3	30	Yes	No	Burera	Ruhanga	Rusarabuye	Bumba	-1.4657	29.8646	Married (monogamy)	22	5	3	3	7,5,2	7,5,2	Male	Wife	Adventist	Yes	Primary level but not complete (less than 6 years)	2	I work in the field		I am a non-skilled worker	Yes, Public	31	Yes	Secondary School, Senior 5-6 complete	12	Yes	Full time paid employment	He is as a civil servant	36,000-99,000 RWF							5000	5000	0	7000
412	915	12/21/2021	Yes	Yes	Ubudehe 3	36	Yes	No	Burera	Ruhanga	Rusarabuye	Bumba	-1.4704	29.8542	Married (monogamy)	24	6	4	4	10,9,6,0.4 ( 4 months )	10,9,6,0	Male	Wife	Adventist	Yes	Secondary school, Senior 1-4 complete	12	I work in the field	Irregular paid work, i.e. once in a while	I am a non-skilled worker	Yes, Public	40	Yes	Secondary School, Senior 5-6 complete	12	Yes	Full time paid employment	He is as a civil servant	36,000-99,000 RWF							20000	3000	0	0
413	916	12/21/2021	Yes	Yes	Ubudehe 3	33	Yes	No	Burera	Ruhanga	Rusarabuye	Bumba	-1.4728	29.8592	Married (monogamy)	20	6	4	4	11, 9, 5,2	11,9,5,2	Male	Wife	Adventist	Yes	Primary level but not complete (less than 6 years)	4	I am a housewife		I am a non-skilled worker	Yes, community based	37	Yes	Primary level but not complete (less than 6 years)	6	No		He is a non-skilled worker	36,000-99,000 RWF							10000	3000	0	20000
414	917	12/21/2021	Yes	Yes	Ubudehe 3	36	Yes	No	Burera	Mubuga	Butaro	Nyanamo	-1.4038	29.8549	Cohabitating with a man/woman	25	6	4	4	10,6,3,1	10,6,3,1	Male	Wife	Catholicism	No			I work in the field	Part time paid employment	I am a non-skilled worker	Yes, community based	34	Yes	Primary level but not complete (less than 6 years)	4	Yes	Part time paid employment	He is a non-skilled worker	17,500-35,000 RWF							5000	1000	0	0
415	918	12/21/2021	Yes	Yes	Ubudehe 3	31	Yes	No	Burera	Mubuga	Butaro	Nyanamo	-1.4039	29.8585	Married (monogamy)	21	6	4	4	11,9,5,1	11,9,5,1	Male	Wife	Catholicism	Yes	Primary level complete (6-8 years)	6	I work in the field		I am a non-skilled worker	Yes, community based	33	Yes	Primary level but not complete (less than 6 years)	4	No		He is a non-skilled worker	17,500-35,000 RWF							3000	250	0	0
416	919	12/21/2021	Yes	Yes	Ubudehe 3	40	Yes	No	Burera	Ruhanga	Rusarabuye	Bumba	-1.4697	29.8646	Married (monogamy)	19	8	7	6	19,16,13,10,4,2	19,16,13,10,4,2	Male	Wife	Adventist	Yes	Primary level but not complete (less than 6 years)	5	I work in the field		I am a non-skilled worker	Yes, community based	42	Yes	Primary level but not complete (less than 6 years)	1	No		He is a non-skilled worker	17,500-35,000 RWF							10000	500	0	1500
417	920	12/21/2021	Yes	Yes	Ubudehe 3	27	Yes	No	Burera	Ruhanga	Rusarabuye	Bumba	-1.4695	29.8584	Married (monogamy)	20	6	4	4	7,4, 1,0	7,4,1,0	Male	Wife	Protestantism	Yes	Primary level complete (6-8 years)	6	I am a housewife		I am a non-skilled worker	Yes, community based	29	Yes	Secondary school but not complete	7	No		He is a non-skilled worker	Less than 17,500 RWF							2000	1060	0	800
418	921	12/21/2021	Yes	Yes	Ubudehe 2	30	Yes	No	Burera	Mubuga	Butaro	Nyanamo	-1.402	29.8563	Married (monogamy)	25	4	2	2	4.5, 2.6	4,2	Male	Wife	Catholicism	Yes	Primary level but not complete (less than 6 years)	5	I work in the field		I am a non-skilled worker	Yes, community based	24	Yes	Primary level complete (6-8 years)	6	No		He is a non-skilled worker	Less than 17,500 RWF							6000	0	0	0
419	922	12/21/2021	Yes	Yes	Ubudehe 2	29	Yes	No	Burera	Ruhanga	Rusarabuye	Bumba	-1.4671	29.8591	Cohabitating with a man/woman	22	4	3	2	4,0.4 (4 months )	4,0	Male	Wife	Protestantism	Yes	Primary level but not complete (less than 6 years)	4	I work in the field	Irregular paid work, i.e. once in a while	I am a non-skilled worker	Yes, community based	26	Yes	Primary level but not complete (less than 6 years)	5	No	Irregular paid work	He is a non-skilled worker	Less than 17,500 RWF							1500	6000	0	500
420	923	12/22/2021	Yes	Yes	Ubudehe 2	40	Yes	No	Burera	Rusumo	Butaro	Kanyesogo	-1.4029	29.8173	Married (monogamy)	30	6	4	4	8,5,4,1	8,5,4,1	Male	Wife	Protestantism	Yes	Primary level but not complete (less than 6 years)	4	I work in the field		I am a non-skilled worker	Yes, community based	31	Yes	Primary level but not complete (less than 6 years)	6	Yes	Irregular paid work	He is a non-skilled worker	36,000-99,000 RWF							5000	250	0	0
421	927	12/22/2021	Yes	Yes	Ubudehe 3	50	Yes	Yes	Burera	Rusumo	Butaro	Kanyesogo	-1.4065	29.8169	Married (monogamy)	18	7	9	9	24,22,20,18,16,13,10,9,1	24,22,20,18,16,13,10,9,1	Male	Wife	Catholicism	No			I work in the field		I am a non-skilled worker	Yes, community based	47	No			Yes	Part time paid employment	He is a non-skilled worker	17,500-35,000 RWF							5000	1000	0	0
422	930	12/22/2021	Yes	Yes	Ubudehe 2	42	Yes	No	Burera	Rusumo	Butaro	Kanyesogo	-1.4112	29.8149	Married (monogamy)	21	6	6	6	25,22,19,17,9,1	25,22,19,17,9,1	Male	Wife	Catholicism	No			I work in the field		I am a non-skilled worker	Yes, community based	45	No			No		He is a non-skilled worker	Less than 17,500 RWF							150000	220	0	0
423	931	12/22/2021	Yes	Yes	Ubudehe 2	27	Yes	No	Burera	Ndago	Rusarabuye	Kajerijeri	-1.4552	29.8182	Cohabitating with a man/woman	22	4	2	2	5,2 years snd 7 months	5,2,0	Male	Wife	Adventist	Yes	Primary level but not complete (less than 6 years)	3	I work in the field	Irregular paid work, i.e. once in a while	I am a non-skilled worker	Yes, community based	27	Yes	Primary level but not complete (less than 6 years)	5	No	Irregular paid work	He is a non-skilled worker	Less than 17,500 RWF							10000	2000	1000	0
424	932	12/22/2021	Yes	Yes	Ubudehe 1	25	Yes	No	Burera	Ndago	Rusarabuye	Kajerijeri	-1.4471	29.8146	Single		11	1	1	0	0	Male	Daughter	Protestantism	Yes	Secondary school but not complete	7	I am a housewife		I am a non-skilled worker	Yes, community based	27	Yes	Primary level but not complete (less than 6 years)	4	No		He is a non-skilled worker	Less than 17,500 RWF							2000	160	0	0
425	936	12/22/2021	Yes	Yes	Ubudehe 2	22	Yes	No	Burera	Ndago	Rusarabuye	Kajerijeri	-1.4506	29.8171	Cohabitating with a man/woman	19	3	1	1	1	1	Male	Wife	Catholicism	Yes	Primary level complete (6-8 years)	6	I work in the field		I am a non-skilled worker	Yes, community based	21	No	Primary level complete (6-8 years)	6	No		He is a non-skilled worker	17,500-35,000 RWF							10000	220	0	0
426	937	12/22/2021	Yes	Yes	Ubudehe 2	27	Yes	No	Burera	Gashanje	Kivuye	Bitukura	-1.4134	29.8735	Married (monogamy)	26	3	1	1	1.2	1.2	Male	Wife	Catholicism	Yes	Secondary School, Senior 5-6 complete	12	I work in the field		I am a non-skilled worker	Yes, community based	25	Yes	Secondary School, Senior 5-6 complete	11	No		He is a non-skilled worker	17,500-35,000 RWF							20000	0	0	0
427	938	12/22/2021	Yes	Yes	Ubudehe 2	25	Yes	No	Burera	Ndago	Rusarabuye	Kajerijeri	-1.4528	29.8164	Cohabitating with a man/woman	24	3	1	1	1 year and 11 months of old	1,0	Male	Wife	Protestantism	Yes	Secondary School, Senior 5-6 complete	12	I work in the field	Irregular paid work, i.e. once in a while	I am a non-skilled worker	No	25	Yes	Secondary School, Senior 5-6 complete	12	Yes	Full time paid employment	He is as a civil servant	17,500-35,000 RWF							5000	0	0	0
428	939	12/22/2021	Yes	Yes	Ubudehe 2	29	Yes	No	Burera	Rusumo	Butaro	Kanyesogo	-1.398	29.8212	Cohabitating with a man/woman	27	3	1	1	2	2	Male	Wife	Catholicism	Yes	Secondary School, Senior 5-6 complete	13	I work in the field	Part time paid employment	I am a non-skilled worker	Yes, community based	28	Yes	Secondary School, Senior 5-6 complete	12	Yes	Part time paid employment	He is a skilled worker	36,000-99,000 RWF							15000	0	0	0
429	940	12/22/2021	Yes	Yes	Ubudehe 2	32	Yes	No	Burera	Gafuka	Kinoni	Kanoni	-1.433	29.7306	Married (monogamy)	22	4	2	2	7,2	7,2	Male	Wife	Catholicism	Yes	Vocational training	10	I am a housewife		I am a non-skilled worker	Yes, community based	32	No			No		He is a non-skilled worker	Less than 17,500 RWF							10000	5000	0	0
430	941	12/22/2021	Yes	Yes	Ubudehe 2	25	Yes	No	Burera	Ndago	Rusarabuye	Kajerijeri	-1.4587	29.8189	Married (monogamy)	19	4	2	2	0,5	0,5	Male	Wife	Protestantism	Yes	Primary level but not complete (less than 6 years)	5	I am a housewife		I am a non-skilled worker	Yes, community based	26	Yes	Primary level but not complete (less than 6 years)	2	No		He is a non-skilled worker	Less than 17,500 RWF							12000	1000	0	200
431	942	12/22/2021	Yes	Yes	Ubudehe 3	33	Yes	No	Burera	Gafuka	Kinoni	Kanoni	-1.428	29.7248	Married (monogamy)	23	5	3	3	1. 12years, 2. 9years, 3. 1.8years	12,9,1	Male	Wife	Adventist	Yes	Primary level but not complete (less than 6 years)	4	I work in the field		I am a non-skilled worker	Yes, community based	38	Yes	Primary level but not complete (less than 6 years)	5	No		He is a non-skilled worker	17,500-35,000 RWF							30000	220	0	10000
432	943	12/22/2021	Yes	Yes	Ubudehe 2	34	Yes	No	Burera	Gafuka	Kinoni	Kanoni	-1.4319	29.7256	Cohabitating with a man/woman	30	3	2	2	2018, 2021	3,0	Male	Wife	Other religion	Yes	Secondary school but not complete	9	I work in the field	Irregular paid work, i.e. once in a while	I am a non-skilled worker	Yes, community based	31	Yes	Secondary school but not complete	9	Yes	Irregular paid work	He is a non-skilled worker	17,500-35,000 RWF							7000	500	0	0
433	945	12/22/2021	Yes	Yes	Ubudehe 3	42	Yes	No	Burera	Rutovu	Kinyababa	Nyabizi II	-1.3339	29.8332	Married (monogamy)	22	10	8	8	23,18,16,13,11,9,3,1	23,18,16,13,11,9,3,1	Male	Wife	Protestantism	No			I work in the field		I am a non-skilled worker	Yes, community based	44	Yes	Primary level but not complete (less than 6 years)	5	No		He is a non-skilled worker	200,000-499,000 RWF							50000	250	0	300000
434	948	12/22/2021	Yes	Yes	Ubudehe 2	31	Yes	No	Burera	Gashanje	Kivuye	Bitukura	-1.4021	29.8796	Cohabitating with a man/woman	21	5	3	3	7,4,1	7,4,1	Male	Wife	Protestantism	No			I work in the field		I am a non-skilled worker	Yes, community based	35	Yes	Primary level complete (6-8 years)	6	No		He is a non-skilled worker	Less than 17,500 RWF							5000	220	0	0
435	951	12/22/2021	Yes	Yes	Ubudehe 2	31	Yes	No	Burera	Bugamba	Kinyababa	Kabingo	-1.3759	29.8108	Married (monogamy)	23	4	2	2	2,7	2,7	Male	Wife	Protestantism	Yes	Secondary School, Senior 5-6 complete	11	I am a housewife		I am a non-skilled worker	Yes, community based	34	Yes	Secondary School, Senior 5-6 complete	12	Yes	Irregular paid work	He is a skilled worker	17,500-35,000 RWF							8000	1000	0	500
436	952	12/22/2021	Yes	Yes	Ubudehe 2	33	Yes	No	Burera	Gafuka	Kinoni	Kanoni	-1.427	29.7276	Married (monogamy)	22	6	4	4	12,11,2,0	12,11,2,0	Male	Wife	Catholicism	No			I work in the field		I am a non-skilled worker	Yes, community based	35	Yes	Primary level but not complete (less than 6 years)	3	No		He is a non-skilled worker	Less than 17,500 RWF							12000	0	0	0
437	953	12/22/2021	Yes	Yes	Ubudehe 2	29	Yes	No	Burera	Gafuka	Kinoni	Kanoni	-1.4274	29.7325	Cohabitating with a man/woman		3	1	1	1	1	Male	Wife	Protestantism	Yes	Secondary school but not complete	9	I work in the field		I am a non-skilled worker	Yes, community based	23	Yes	Primary level but not complete (less than 6 years)	5	No	Irregular paid work	He is a non-skilled worker	Less than 17,500 RWF							3000	500	0	0
438	955	12/22/2021	Yes	Yes	Ubudehe 1	34	Yes	No	Burera	Gafuka	Kinoni	Kanoni	-1.4249	29.7284	Cohabitating with a man/woman	20	4	4	4	2007, 2010, 2015, 2020	14,11,6,1	Male	Wife	Adventist	No			I work in the field	Irregular paid work, i.e. once in a while	I am a non-skilled worker	Yes, community based	36	Yes	Primary level complete (6-8 years)	6	Yes	Part time paid employment	He is a non-skilled worker	Less than 17,500 RWF							5000	500	0	5000
439	956	12/22/2021	Yes	Yes	Ubudehe 3	32	Yes	Yes	Burera	Rutovu	Kinyababa	Nyabizi II	-1.333	29.8282	Married (monogamy)	24	5	3	3	8,6,1	8,6,1	Male	Wife	Catholicism	No			I work in the field		I am a non-skilled worker	Yes, community based	35	Yes	Primary level complete (6-8 years)	6	No		He is a non-skilled worker	36,000-99,000 RWF							7000	250	0	0
440	957	12/22/2021	Yes	Yes	Ubudehe 3	25	Yes	No	Burera	Rutovu	Kinyababa	Nyabizi II	-1.3233	29.8333	Cohabitating with a man/woman	20	4	2	2	5,2	5,2	Male	Wife	Protestantism	Yes	Secondary school but not complete	7	I work in the field	Part time paid employment	I am a non-skilled worker	Yes, community based	24	Yes	Primary level but not complete (less than 6 years)	5	Yes	Part time paid employment	He is a non-skilled worker	17,500-35,000 RWF							15000	0	0	0
441	958	12/22/2021	Yes	Yes	Ubudehe 2	21	Yes	No	Burera	Bugamba	Kinyababa	Kabingo	-1.3747	29.8146	Cohabitating with a man/woman	19	3	1	1	0	0	Male	Wife	Catholicism	Yes	Primary level complete (6-8 years)	6	I am a housewife		I am a non-skilled worker	Yes, community based	25	Yes	Secondary school but not complete	9	Yes		He is a non-skilled worker	17,500-35,000 RWF							15000	600	0	0
442	959	12/22/2021	Yes	Yes	Ubudehe 2	24	Yes	No	Burera	Rutovu	Kinyababa	Nyabizi II	-1.324	29.8305	Cohabitating with a man/woman	17	4	2	2	6,2	6,2	Male	Wife	Adventist	Yes	Secondary school but not complete	8	I work in the field	Part time paid employment	I am a non-skilled worker	Yes, community based	30	Yes	Secondary school, Senior 1-4 complete	10	Yes	Part time paid employment	He is a non-skilled worker	36,000-99,000 RWF							10000	0	0	0
443	961	12/22/2021	Yes	Yes	Ubudehe 2	30	Yes	No	Burera	Gashanje	Kivuye	Bitukura	-1.4054	29.8763	Married (monogamy)	20	6	4	4	9, 6, 3, 0	9, 6, 3, 0	Male	Wife	Catholicism	Yes	Primary level but not complete (less than 6 years)	5	I work in the field		I am a non-skilled worker	Yes, community based	34	Yes	Primary level complete (6-8 years)	6	No		He is a non-skilled worker	Less than 17,500 RWF							7000	0	0	0
444	962	12/22/2021	Yes	Yes	Ubudehe 2	25	Yes	No	Burera	Bugamba	Kinyababa	Kabingo	-1.3788	29.8144	Married (monogamy)	24	3	1	1	2	2	Male	Wife	Catholicism	Yes	Secondary School, Senior 5-6 complete	12	I am a housewife		I am a non-skilled worker	Yes, community based	27	Yes	Secondary School, Senior 5-6 complete	12	No		He is a non-skilled worker	36,000-99,000 RWF							25000	1000	10000	0
445	963	12/22/2021	Yes	Yes	Ubudehe 3	43	Yes	Yes	Burera	Nyamicucu	Butaro	Kibingo	-1.368	29.8621	Married (monogamy)	18	10	15	9	24, 22, 16, 13,10,7,4,1,1	24, 22, 16, 13,10,7,4,1,1	Male	Wife	Protestantism	Yes	Primary level but not complete (less than 6 years)	1	I work in the field		I am a non-skilled worker	Yes, community based	45	Yes	Primary level but not complete (less than 6 years)	4	No		He is a non-skilled worker	Less than 17,500 RWF							4000	500	0	0
446	964	12/22/2021	Yes	Yes	Ubudehe 3	33	Yes	No	Burera	Nyamicucu	Butaro	Kibingo	-1.3712	29.8624	Married (monogamy)	18	6	4	4	15, 12, 10, 2.8	15, 12 10,2	Male	Wife	Adventist	Yes	Primary level but not complete (less than 6 years)	3	I work in the field		I am a non-skilled worker	Yes, community based	36	Yes	Primary level complete (6-8 years)	6	No		He is a non-skilled worker	36,000-99,000 RWF							20000	8	0	0
447	965	12/22/2021	Yes	Yes	Ubudehe 2	33	Yes	No	Burera	Bugamba	Kinyababa	Kabingo	-1.3733	29.8141	Married (monogamy)	30	4	2	2	6 and 6 months,0.4 (4 months)	6,0	Male	Wife	Catholicism	Yes	Primary level complete (6-8 years)	6	I work in the field	Irregular paid work, i.e. once in a while	I am a non-skilled worker	Yes, Public	35	Yes	Secondary School, Senior 5-6 complete	12	Yes	Full time paid employment	He is as a civil servant	36,000-99,000 RWF							3000	0	0	500
448	966	12/22/2021	Yes	Yes	Ubudehe 3	41	Yes	No	Burera	Bugamba	Kinyababa	Kabingo	-1.3715	29.8154	Married (monogamy)	33	5	6	6	21,20,19,18,6,2	21,20,19,18,6,2	Male	Wife	Adventist	No			I work in the field	Irregular paid work, i.e. once in a while	I am a non-skilled worker	Yes, community based	46	Yes	Primary level complete (6-8 years)	6	Yes	Part time paid employment	He is a skilled worker	36,000-99,000 RWF							10000	220	0	80000
449	1016	12/22/2021	Yes	Yes	Ubudehe 3	36	Yes	No	Burera	Gashanje	Kivuye	Bitukura	-1.4131	29.8736	Married (monogamy)	18	9	7	7	14,12,10,7,5,3,0	14,12,10,7,5,3,0	Male	Wife	Protestantism	Yes	Primary level but not complete (less than 6 years)	1	I work in the field		I am a non-skilled worker	Yes, community based	38	Yes	Primary level complete (6-8 years)	6	No		He is a non-skilled worker	17,500-35,000 RWF							5000	300	0	0
450	967	12/23/2021	Yes	Yes	Ubudehe 2	40	Yes	Yes	Burera	Ruyange	Cyeru	Rugarama	-1.5016	29.8154	Married (monogamy)	20	7	5	5	19,17,13,10,1	19,17,13,10,1	Male	Wife	Adventist	Yes	Primary level but not complete (less than 6 years)	5	I work in the field		I am a non-skilled worker	Yes, community based	44	Yes	Primary level complete (6-8 years)	6	No		He is a non-skilled worker	Less than 17,500 RWF							8000	250	0	0
451	968	12/23/2021	Yes	Yes	Ubudehe 2	32	Yes	No	Burera	Ruyange	Cyeru	Rugarama	-1.5029	29.822	Married (monogamy)	22	6	4	4	11,9,6,0	11,9,6,0	Male	Wife	Protestantism	Yes	Primary level but not complete (less than 6 years)	5	I work in the field		I am a non-skilled worker	Yes, community based	33	Yes	Primary level but not complete (less than 6 years)	5	No		He is a non-skilled worker	Less than 17,500 RWF							5000	250	0	0
452	969	12/23/2021	Yes	Yes	Ubudehe 2	31	Yes	No	Burera	Ruyange	Cyeru	Rugarama	-1.5045	29.817	Married (monogamy)	21	5	3	3	10,5,1	10,5,1	Male	Wife	Protestantism	Yes	Primary level but not complete (less than 6 years)	4	I work in the field	Part time paid employment	I am a non-skilled worker	Yes, community based	33	Yes	Primary level complete (6-8 years)	6	Yes	Part time paid employment	He is a non-skilled worker	17,500-35,000 RWF							11000	1000	0	0
453	972	12/23/2021	Yes	Yes	Ubudehe 3	33	Yes	No	Burera	Nyamabuye	Kagogo	Kikubo	-1.3962	29.7575	Married (monogamy)	21	5	3	3	11, 7, 1.2	11,7,1	Male	Wife	Protestantism	Yes	Primary level complete (6-8 years)	6	I work in the field		I am a non-skilled worker	Yes, community based	32	Yes	Primary level complete (6-8 years)	6	No		He is a non-skilled worker	36,000-99,000 RWF							50000	0	0	0
454	973	12/23/2021	Yes	Yes	Ubudehe 3	45	Yes	No	Burera	Nyagahinga	Cyanika	Gakenke	-1.3638	29.7119	Married (monogamy)	20	10	9	9	24, 22, 19,17, 13, 10, 8, 3, 1	24, 22, 19,17, 13, 10, 8, 3, 1	Male	Wife	Adventist	Yes	Primary level complete (6-8 years)	7	I am a housewife		I am a non-skilled worker	Yes, community based	43	No			No		He is a non-skilled worker	100,000-199,000 RWF							10000	600	0	100000
455	974	12/23/2021	Yes	Yes	Ubudehe 3	38	Yes	No	Burera	Nyagahinga	Cyanika	Gakenke	-1.3643	29.7152	Married (monogamy)	19	8	6	6	18,16,14,11,3,1	18,16,14,11,3,1	Male	Wife	Catholicism	Yes	Primary level complete (6-8 years)	6	I work in the field	Irregular paid work, i.e. once in a while	I am a non-skilled worker	Yes, community based	40	Yes	Primary level complete (6-8 years)	6	No	Irregular paid work	He is a non-skilled worker	36,000-99,000 RWF							60000	880	0	5000
456	975	12/23/2021	Yes	Yes	Ubudehe 3	43	Yes	No	Burera	Nyamabuye	Kagogo	Kikubo	-1.3981	29.7596	Married (monogamy)	20	8	8	7	25,21,18,16,15, 4,2	25,21,18,16,15,4,2	Male	Wife	Catholicism	No			I work in the field		I am a non-skilled worker	Yes, community based	51	Yes	Primary level complete (6-8 years)	8	No		He is a non-skilled worker	Less than 17,500 RWF							5000	0	0	3000
457	976	12/23/2021	Yes	Yes	Ubudehe 2	24	Yes	No	Burera	Nyagahinga	Cyanika	Gakenke	-1.3665	29.7122	Married (monogamy)	20	3	1	1	23	23	Male	Wife	Catholicism	Yes	Primary level complete (6-8 years)	6	I work in the field		I am a non-skilled worker	Yes, community based	25	Yes	Primary level complete (6-8 years)	6	No		He is a non-skilled worker	17,500-35,000 RWF							15000	250	0	0
458	980	12/23/2021	Yes	Yes	Ubudehe 2	27	Yes	No	Burera	Nyamicucu	Butaro	Kibingo	-1.3667	29.8617	Divorced/Separated	25	3	2	1	2.2	2.2	Female	I am head of household	Protestantism	Yes	Primary level but not complete (less than 6 years)	5	I work in the field		I am a non-skilled worker	Yes, community based								Less than 17,500 RWF							3000	0	0	0
459	984	12/23/2021	Yes	Yes	Ubudehe 3	36	Yes	No	Burera	Gasiza	Cyanika	Rwankongi	-1.3967	29.7256	Married (monogamy)	22	6	4	4	1. 10years, 2. 7years, 3. 4years, 4. 1.2years	10,7,4,1	Female	I am head of household	Catholicism	Yes	Primary level but not complete (less than 6 years)	2	I work in the field		I am a non-skilled worker	Yes, community based	39	Yes	Primary level complete (6-8 years)	6	No		He is a non-skilled worker	Less than 17,500 RWF							30000	500	0	24000
460	985	12/23/2021	Yes	Yes	Ubudehe 2	44	Yes	No	Burera	Nyagahinga	Cyanika	Gakenke	-1.3641	29.71	Married (monogamy)	21	8	8	8	22,21,18,15,11,10,5,3	22,21,18,15,11,10,5,3	Male	Wife	Adventist	No			I work in the field	Irregular paid work, i.e. once in a while	I am a non-skilled worker	Yes, community based	46	No			No	Irregular paid work	He is a non-skilled worker	36,000-99,000 RWF							30000	220	0	0
461	986	12/23/2021	Yes	Yes	Ubudehe 1	25	Yes	No	Burera	Gasiza	Cyanika	Rwankongi	-1.3979	29.7303	Single		10	1	1	2019	2	Male	Daughter	Other religion	Yes	Primary level complete (6-8 years)	6	I work in the field	Irregular paid work, i.e. once in a while	I am a non-skilled worker	Yes, community based								Less than 17,500 RWF							12000	200	0	0
462	987	12/23/2021	Yes	Yes	Ubudehe 3	35	Yes	No	Burera	Nyamabuye	Kagogo	Kikubo	-1.3969	29.7547	Married (monogamy)	16	9	7	6	21, 18, 16, 13, 8, 4, 0	21, 18, 16, 13, 8, 4, 0	Male	Wife	Protestantism	Yes	Primary level but not complete (less than 6 years)	3	I work in the field		I am a non-skilled worker	Yes, community based	41	Yes	Primary level but not complete (less than 6 years)	2	No		He is a non-skilled worker	Less than 17,500 RWF							10000	0	0	12000
463	988	12/23/2021	Yes	Yes	Ubudehe 2	24	Yes	No	Burera	Nyamabuye	Kagogo	Kikubo	-1.3986	29.7608	Married (monogamy)	18	4	2	2	4,1	4,1	Male	Daughter	Protestantism	No			I work in the field		I am a non-skilled worker	Yes, community based	24	Yes	Primary level but not complete (less than 6 years)	5	No		He is a non-skilled worker	Less than 17,500 RWF							5000	0	0	0
464	989	12/23/2021	Yes	Yes	Ubudehe 2	20	Yes	No	Burera	Nyagahinga	Cyanika	Gakenke	-1.3679	29.7133	Cohabitating with a man/woman	17	3	1	1	2	2	Male	Wife	Catholicism	Yes	Primary level but not complete (less than 6 years)	5	I am a housewife		I am a non-skilled worker	Yes, community based	26	Yes	Primary level complete (6-8 years)	6	No		He is a non-skilled worker	17,500-35,000 RWF							20000	600	0	0
465	993	12/23/2021	Yes	Yes	Ubudehe 2	46	Yes	No	Burera	Mariba	Gitovu	Cyogo	-1.5042	29.7857	Married (monogamy)	17	6	9	7	22,20,19,18,13,8,2	22,20,19,18,13,8,2	Male	Wife	Catholicism	Yes	Primary level but not complete (less than 6 years)	3	I work in the field	Part time paid employment	I am a non-skilled worker	Yes, community based	48	Yes	Primary level complete (6-8 years)	6	Yes		He is a non-skilled worker	17,500-35,000 RWF							10000	0	1000	0
466	994	12/23/2021	Yes	Yes	Ubudehe 1	31	Yes	No	Burera	Mariba	Gitovu	Cyogo	-1.5011	29.7856	Married (monogamy)	28	6	4	4	12,8,3,0	12,8,3,0	Male	Wife	Catholicism	Yes	Primary level but not complete (less than 6 years)	5	I work in the field		I am a non-skilled worker	Yes, community based	34	Yes	Primary level but not complete (less than 6 years)	5	No		He is a non-skilled worker	Less than 17,500 RWF							10000	220	0	0
467	995	12/23/2021	Yes	Yes	Ubudehe 2	31	Yes	No	Burera	Nyamabuye	Kagogo	Kikubo	-1.4004	29.7595	Married (pologamy)	21	6	4	4	10,7,4,1	10,7,4,1	Male	Wife	Adventist	Yes	Primary level complete (6-8 years)	6	I work in the field		I am a non-skilled worker	Yes, community based	33	No	Primary level but not complete (less than 6 years)	3	No		He is a non-skilled worker	17,500-35,000 RWF							30000	1000	0	0
468	996	12/23/2021	Yes	Yes	Ubudehe 2	41	Yes	No	Burera	Mariba	Gitovu	Cyogo	-1.5073	29.7839	Married (monogamy)	21	8	6	6	17,15,13,10,7,1	17,15,13,10,7,1	Male	Wife	Catholicism	Yes	Primary level but not complete (less than 6 years)	3	I work in the field	Part time paid employment	I am a non-skilled worker	Yes, community based	41	Yes	Primary level but not complete (less than 6 years)	4	Yes	Part time paid employment	He is a non-skilled worker	Less than 17,500 RWF							5000	1000	0	3000
469	998	12/23/2021	Yes	Yes	Ubudehe 1	20	Yes	No	Burera	Gasiza	Cyanika	Rwankongi	-1.3914	29.7203	Single		11	1	1	2020	1	Male	Daughter	Adventist	Yes	Primary level but not complete (less than 6 years)	3	I work in the field	Irregular paid work, i.e. once in a while	I am a non-skilled worker	Yes, community based								Less than 17,500 RWF							10000	2000	0	0
470	999	12/23/2021	Yes	Yes	Ubudehe 3	31	Yes	No	Burera	Nyamabuye	Kagogo	Kikubo	-1.3997	29.7587	Married (monogamy)	18	6	4	4	11, 9, 6, 0	11, 9, 6, 0	Male	Wife	Protestantism	Yes	Primary level but not complete (less than 6 years)	5	I am on irregular paid work		I am a skilled worker	Yes, community based	32	Yes	Primary level complete (6-8 years)	6	No		He is a non-skilled worker	36,000-99,000 RWF							30000	8000	0	0
471	1000	12/23/2021	Yes	Yes	Ubudehe 2	40	Yes	No	Burera	Gasiza	Cyanika	Rwankongi	-1.3931	29.7281	Cohabitating with a man/woman		6	3	3	1. 12years 2. 8years, 3. 2.8years	12,8,2	Male	Wife	Catholicism	No			I work in the field		I am a non-skilled worker	Yes, community based	35	Yes	Primary level but not complete (less than 6 years)	3	No		He is a non-skilled worker	Less than 17,500 RWF							20000	500	0	5000
472	1002	12/23/2021	Yes	Yes	Ubudehe 2	23	Yes	No	Burera	Musasa	Gitovu	Murore	-1.4833	29.7565	Single	21	3	1	1	2	2	Male	Wife	Protestantism	Yes	Primary level but not complete (less than 6 years)	5	I work in the field		I am a non-skilled worker	Yes, community based	27	Yes	Secondary School, Senior 5-6 complete	11	No		He is a non-skilled worker	Less than 17,500 RWF							2000	220	0	0
473	1004	12/23/2021	Yes	Yes	Ubudehe 3	38	Yes	No	Burera	Musasa	Gitovu	Murore	-1.4771	29.756	Married (monogamy)	22	5	3	3	13,8,1	13,8,1	Male	Wife	Other religion	Yes	Primary level but not complete (less than 6 years)	3	I work in the field		I am a non-skilled worker	Yes, community based	40	Yes	Primary level but not complete (less than 6 years)	5	Yes		He is a non-skilled worker	100,000-199,000 RWF							15000	1000	0	2200
474	1006	12/23/2021	Yes	Yes	Ubudehe 3	46	Yes	No	Burera	Kagitega	Cyanika	Kabaya	-1.3627	29.7311	Married (monogamy)	19	9	8	8	26,23,21,17,15,10,5,2	26,23,21,17,15,10,5,2	Male	Wife	Catholicism	No			I work in the field	Irregular paid work, i.e. once in a while	I am a non-skilled worker	Yes, community based	46	Yes	Secondary school, Senior 1-4 complete	3	No	Irregular paid work	He is a non-skilled worker	200,000-499,000 RWF							25000	440	0	66667
475	1007	12/23/2021	Yes	Yes	Ubudehe 2	30	Yes	No	Burera	Kagitega	Cyanika	Kabaya	-1.3626	29.7275	Cohabitating with a man/woman	24	4	2	2	4,1	4,1	Male	Wife	Protestantism	Yes	Secondary school but not complete	11	I am a housewife		I am a non-skilled worker	Yes, community based	27	Yes	Primary level but not complete (less than 6 years)	2	No		He is a non-skilled worker	Less than 17,500 RWF							10000	700	0	0
476	1008	12/23/2021	Yes	Yes	Ubudehe 2	32	Yes	No	Burera	Gasiza	Cyanika	Rwankongi	-1.3921	29.7258	Married (monogamy)	25	4	3	3	2016, 2019, 2021	5,2,0	Male	Wife	Other religion	No			I work in the field	Irregular paid work, i.e. once in a while	I am a non-skilled worker	Yes, community based	31	Yes	Primary level but not complete (less than 6 years)	2	Yes	Part time paid employment	He is a non-skilled worker	Less than 17,500 RWF							5000	750	0	0
477	1009	12/23/2021	Yes	Yes	Ubudehe 2	22	Yes	No	Burera	Gasiza	Cyanika	Rwankongi	-1.3944	29.7242	Cohabitating with a man/woman		4	2	2	1. 3years 2. 1.2years	3,1	Male	Wife	Catholicism	Yes	Primary level but not complete (less than 6 years)	4	I work in the field		I am a non-skilled worker	Yes, community based	26	Yes	Primary level but not complete (less than 6 years)	3	No	Part time paid employment	He is a non-skilled worker	Less than 17,500 RWF							30000	220	0	0
478	1011	12/23/2021	Yes	Yes	Ubudehe 2	26	Yes	No	Burera	Kagitega	Cyanika	Kabaya	-1.36	29.7317	Cohabitating with a man/woman	21	4	2	2	5,2	5,2	Male	Wife	Protestantism	No			I work in the field		I am a non-skilled worker	Yes, community based	27	No			No		He is a non-skilled worker	Less than 17,500 RWF							3000	220	0	0
479	1012	12/23/2021	Yes	Yes	Ubudehe 1	30	Yes	No	Burera	Kagitega	Cyanika	Kabaya	-1.3588	29.7289	Married (monogamy)	20	6	4	4	8, 6,3,1	8, 6,3,1	Male	Wife	Protestantism	Yes	Primary level but not complete (less than 6 years)	4	I am a housewife		I am a non-skilled worker	Yes, community based	31	Yes	Primary level but not complete (less than 6 years)	5	No		He is a non-skilled worker	17,500-35,000 RWF							30000	2000	0	2000
480	1013	12/23/2021	Yes	Yes	Ubudehe 2	20	Yes	No	Burera	Kagitega	Cyanika	Kabaya	-1.3562	29.7326	Cohabitating with a man/woman	19	3	1	1	0.3 (3months)	0	Male	Wife	Protestantism	Yes	Secondary School, Senior 5-6 complete	6	I work in the field	Irregular paid work, i.e. once in a while	I am a non-skilled worker	No	21	I don't know			No	Irregular paid work	He has no occupation yet, he is a student	17,500-35,000 RWF							7000	20000	0	0
481	1014	12/23/2021	Yes	Yes	Ubudehe 2	30	Yes	No	Burera	Musasa	Gitovu	Murore	-1.4793	29.7548	Cohabitating with a man/woman	29	3	1	1	2	2	Male	Wife	Adventist	Yes	Secondary school but not complete	11	I am on irregular paid work	Part time paid employment	I am a non-skilled worker	Yes, community based	26	Yes	Primary level but not complete (less than 6 years)	5	Yes	Part time paid employment	He is a non-skilled worker	17,500-35,000 RWF							10000	1000	0	0
482	1015	12/23/2021	Yes	Yes	Ubudehe 3	26	Yes	No	Burera	Gisizi	Gahunga	Nyagasozi	-1.4365	29.6675	Married (monogamy)	18	6	3	3	6 ,4,0	6,4,0	Male	Wife	Adventist	Yes	Secondary school but not complete	11	I work in the field		I am a non-skilled worker	Yes, community based	35	Yes	Primary level complete (6-8 years)	6	No		He is a non-skilled worker	36,000-99,000 RWF							10000	500	0	0
483	1017	12/23/2021	Yes	Yes	Ubudehe 2	21	Yes	No	Burera	Gisizi	Gahunga	Nyagasozi	-1.4347	29.6701	Cohabitating with a man/woman		3	1	1	1. 0	0	Male	Wife	Adventist	Yes	Secondary School, Senior 5-6 complete	11	I work in the field		I am a non-skilled worker	Yes, community based	30	Yes	Secondary School, Senior 5-6 complete	12	No		He is a non-skilled worker	Less than 17,500 RWF							20000	228	0	0
484	1021	12/23/2021	Yes	Yes	Ubudehe 2	25	Yes	No	Burera	Gisizi	Gahunga	Nyagasozi	-1.435	29.6716	Cohabitating with a man/woman	18	3	2	2	2016, 2019	5,2	Male	Wife	Catholicism	Yes	Primary level complete (6-8 years)	8	I work in the field	Irregular paid work, i.e. once in a while	I am a non-skilled worker	No	22	Yes	Primary level but not complete (less than 6 years)	2	Yes	Irregular paid work	He is a non-skilled worker	Less than 17,500 RWF							10000	5000	0	0
485	1027	12/24/2021	Yes	Yes	Ubudehe 2	28	Yes	No	Gakenke	Kamina	Busengo	Kamina	-1.629	29.7345	Married (monogamy)	22	4	2	2	5,1	5,1	Male	Wife	Catholicism	Yes	Secondary school, Senior 1-4 complete	10	I work in the field		I am a non-skilled worker	Yes, community based	42	Yes	Primary level complete (6-8 years)	6	No		He is a non-skilled worker	Less than 17,500 RWF							20000	220	0	0
486	1032	12/24/2021	Yes	Yes	Ubudehe 2	22	Yes	No	Gakenke	Birambo	Busengo	Nyarubande	-1.6263	29.6848	Cohabitating with a man/woman	20	2	1	1	2019	2	Male	Wife	Catholicism	Yes	Primary level complete (6-8 years)	8	I work in the field	Irregular paid work, i.e. once in a while	I am a non-skilled worker	Yes, community based	30	Yes	Primary level complete (6-8 years)	6	Yes	Irregular paid work	He is a non-skilled worker	17,500-35,000 RWF							15000	500	0	0
487	1033	12/24/2021	Yes	Yes	Ubudehe 2	36	Yes	No	Gakenke	Kamina	Busengo	Kamina	-1.6275	29.7297	Married (monogamy)	21	6	4	4	14,12,7,0	14,12,7,0	Male	Wife	Catholicism	Yes	Primary level complete (6-8 years)	6	I work in the field	Part time paid employment	I am a non-skilled worker	Yes, community based	37	Yes	Primary level complete (6-8 years)	6	Yes	Part time paid employment	He is a non-skilled worker	17,500-35,000 RWF							20000	1000	0	3100
488	1034	12/24/2021	Yes	Yes	Ubudehe 1	31	Yes	No	Gakenke	Kamina	Busengo	Kamina	-1.6263	29.7363	Married (monogamy)	27	4	2	2	2,0	2,0	Male	Wife	Catholicism	Yes	Primary level but not complete (less than 6 years)	3	I work in the field		I am a non-skilled worker	Yes, community based	31	Yes	Primary level complete (6-8 years)	7	No		He is a non-skilled worker	Less than 17,500 RWF							3000	220	0	0
489	1035	12/24/2021	Yes	Yes	Ubudehe 3	32	Yes	No	Gakenke	Murambi	Rusasa	Kirehe	-1.655	29.6482	Married (monogamy)	25	4	2	2	5,1	5,1	Male	Wife	Adventist	Yes	Primary level but not complete (less than 6 years)	5	I work in the field		I am a non-skilled worker	Yes, community based	35	Yes	Secondary school but not complete	9	No		He is a non-skilled worker	17,500-35,000 RWF							5000	250	0	0
490	1036	12/24/2021	Yes	Yes	Ubudehe 3	34	Yes	No	Gakenke	Gakindo	Janja	Kabusoro	-1.6731	29.677	Married (pologamy)	19	5	3	3	12, 10, 1	12, 10, 1	Male	Wife	Catholicism	Yes	Primary level complete (6-8 years)	6	I work in the field		I am a non-skilled worker	Yes, Public	42	Yes	Primary level complete (6-8 years)	6	Yes	Full time paid employment	He is as a civil servant	17,500-35,000 RWF							30000	500	0	8000
491	1037	12/24/2021	Yes	Yes	Ubudehe 2	36	Yes	No	Gakenke	Birambo	Busengo	Nyarubande	-1.6302	29.6806	Married (monogamy)	21	7	7	5	1. 17y.o, 2.12y.o, 3.9y.o, 4. 9y.o, 5. 2.11y.o	17,12,9,9,2	Male	Wife	Catholicism	Yes	Primary level complete (6-8 years)	6	I work in the field		I am a non-skilled worker	Yes, community based	38	Yes	Primary level but not complete (less than 6 years)	5	No		He is a non-skilled worker	Less than 17,500 RWF							1000	1000	0	6000
492	1038	12/24/2021	Yes	Yes	Ubudehe 2	28	Yes	No	Gakenke	Gakindo	Janja	Kabusoro	-1.6628	29.6824	Married (monogamy)	20	4	2	2	7, 2.6	7,2	Male	Wife	Catholicism	Yes	Primary level but not complete (less than 6 years)	4	I work in the field		I am a non-skilled worker	Yes, community based	37	Yes	Primary level complete (6-8 years)	6	No		He is a non-skilled worker	Less than 17,500 RWF							5000	0	0	0
493	1040	12/24/2021	Yes	Yes	Ubudehe 2	34	Yes	No	Gakenke	Kamina	Busengo	Kamina	-1.6246	29.7346	Married (monogamy)	30	3	1	1	0	0	Male	Wife	Protestantism	Yes	Primary level but not complete (less than 6 years)	5	I work in the field		I am a non-skilled worker	Yes, community based	65	Yes	Primary level complete (6-8 years)	8	No		He is a non-skilled worker	Less than 17,500 RWF							6500	0	2000	0
494	1042	12/24/2021	Yes	Yes	Ubudehe 2	38	Yes	No	Gakenke	Kamina	Busengo	Kamina	-1.6327	29.731	Married (monogamy)	23	5	3	3	13,8,1	13,8,1	Male	Wife	Protestantism	Yes	Primary level complete (6-8 years)	6	I work in the field	Part time paid employment	I am a non-skilled worker	Yes, community based	41	Yes	Primary level complete (6-8 years)	6	Yes	Part time paid employment	He is a non-skilled worker	17,500-35,000 RWF							20000	250	0	2000
495	1044	12/24/2021	Yes	Yes	Ubudehe 3	33	Yes	No	Gakenke	Gakindo	Janja	Kabusoro	-1.672	29.6797	Married (monogamy)	17	8	6	6	20, 17, 15, 12,8,1	20, 17, 15, 12,8,1	Male	Wife	Catholicism	No	Primary level complete (6-8 years)	6	I work in the field		I am a non-skilled worker	Yes, community based	42	Yes	Primary level but not complete (less than 6 years)	4	No		He is a non-skilled worker	Less than 17,500 RWF							5000	1000	0	18000
496	1046	12/24/2021	Yes	Yes	Ubudehe 2	27	Yes	No	Gakenke	Gakindo	Janja	Kabusoro	-1.6675	29.681	Married (monogamy)	27	3	1	1	1.5	1	Male	Wife	Catholicism	Yes	Secondary School, Senior 5-6 complete	12	I work in the field		I am a non-skilled worker	Yes, community based	27	Yes	Primary level complete (6-8 years)	6	No		He is a non-skilled worker	Less than 17,500 RWF							3000	0	0	0
497	1047	12/24/2021	Yes	Yes	Ubudehe 3	35	Yes	No	Gakenke	Murambi	Rusasa	Kirehe	-1.6502	29.6474	Married (monogamy)	21	5	3	3	12,7,0.3(3 months)	12,7,0	Male	Wife	Catholicism	Yes	Primary level complete (6-8 years)	6	I work in the field	Irregular paid work, i.e. once in a while	I am a non-skilled worker	Yes, community based	37	Yes	Primary level complete (6-8 years)	6	No	Irregular paid work	He is a non-skilled worker	Less than 17,500 RWF							10000	0	0	5333
498	1048	12/24/2021	Yes	Yes	Ubudehe 2	29	Yes	No	Gakenke	Birambo	Busengo	Nyarubande	-1.6318	29.6847	Cohabitating with a man/woman	28	2	1	1	2021	0	Male	Wife	Catholicism	Yes	Secondary school but not complete	12	I work in the field	Irregular paid work, i.e. once in a while	I am a non-skilled worker	Yes, community based	29	Yes	Secondary school but not complete	11	Yes	Irregular paid work	He is a non-skilled worker	Less than 17,500 RWF							9000	750	0	0
499	1049	12/24/2021	Yes	Yes	Ubudehe 2	38	Yes	Yes	Gakenke	Birambo	Busengo	Nyarubande	-1.6321	29.6886	Single		4	3	3	1. 11years, 2. 7years, 3. 1.4years	11,7,1	Female	I am head of household	Catholicism	Yes	Primary level complete (6-8 years)	6	I work in the field		I am a non-skilled worker	Yes, community based								Less than 17,500 RWF							1000	750	0	10000
500	1050	12/24/2021	Yes	Yes	Ubudehe 3	32	Yes	No	Gakenke	Murambi	Rusasa	Kirehe	-1.6523	29.6522	Cohabitating with a man/woman	23	5	3	3	7, 3,1	7,3,1	Male	Wife	Catholicism	Yes	Primary level but not complete (less than 6 years)	4	I am a housewife		I am a non-skilled worker	Yes, community based	39	Yes	Primary level complete (6-8 years)	6	No		He is a non-skilled worker	Less than 17,500 RWF							10000	800	0	3500
501	1051	12/24/2021	Yes	Yes	Ubudehe 2	38	Yes	No	Gakenke	Gataba	Rusasa	Kebero	-1.6154	29.6542	Married (monogamy)	21	7	5	5	14,11,9,7,0	14,11,9,7,0	Male	Wife	Catholicism	Yes	Primary level but not complete (less than 6 years)	4	I work in the field		I am a non-skilled worker	Yes, community based	37	No	Primary level complete (6-8 years)	6	No		He is a non-skilled worker	Less than 17,500 RWF							5000	250	0	0
502	1052	12/24/2021	Yes	Yes	Ubudehe 2	31	Yes	No	Gakenke	Gataba	Rusasa	Kebero	-1.616	29.6554	Married (monogamy)	24	4	2	2	6,0	6,0	Male	Wife	Adventist	Yes	Secondary school but not complete	7	I work in the field		I am a non-skilled worker	Yes, community based	33	Yes	Primary level but not complete (less than 6 years)	1	No		He is a non-skilled worker	17,500-35,000 RWF							3000	1000	0	0
503	1053	12/24/2021	Yes	Yes	Ubudehe 2	36	Yes	No	Gakenke	Gataba	Rusasa	Kebero	-1.618	29.6541	Married (monogamy)	20	7	5	5	14,11,9,6,1	14,11,9,6,1	Male	Wife	Adventist	Yes	Primary level complete (6-8 years)	6	I work in the field	Irregular paid work, i.e. once in a while	I am a non-skilled worker	Yes, Public	37	Yes	Secondary School, Senior 5-6 complete	12	Yes	Full time paid employment	He is as a civil servant	100,000-199,000 RWF							30000	6000	0	6000
504	1054	12/24/2021	Yes	Yes	Ubudehe 2	23	Yes	No	Gakenke	Gataba	Rusasa	Kebero	-1.6165	29.6522	Married (monogamy)	22	3	1	1	0	0	Male	Wife	Adventist	Yes	Primary level complete (6-8 years)	6	I am a housewife		I am a non-skilled worker	Yes, community based	27	Yes	Secondary school but not complete	9	No		He is a non-skilled worker	Less than 17,500 RWF							3000	350	0	0
505	1056	12/28/2021	Yes	Yes	Ubudehe 3	32	Yes	No	Musanze	Rurambo	Remera	Gatare	-1.5709	29.7275	Married (monogamy)	21	6	3	3	10,6,4	10,6,4	Male	Wife	Catholicism	Yes	Primary level but not complete (less than 6 years)		I am a housewife	Irregular paid work, i.e. once in a while	I am a non-skilled worker	Yes, community based	37	Yes	Primary level but not complete (less than 6 years)		No	Irregular paid work	He is a non-skilled worker	Less than 17,500 RWF							15000	0	0	0
506	1058	12/28/2021	Yes	Yes	Ubudehe 2	43	Yes	No	Musanze	Rurambo	Remera	Gatare	-1.568	29.7266	Married (monogamy)	36	5	3	3	6,3, 1	6,3, 1	Male	Wife	Catholicism	Yes	Primary level complete (6-8 years)	6	I work in the field		I am a non-skilled worker	Yes, community based	36	Yes	Primary level but not complete (less than 6 years)	3	No		He is a non-skilled worker	Less than 17,500 RWF							2000	250	0	0
507	1059	12/28/2021	Yes	Yes	Ubudehe 2	22	Yes	No	Musanze	Rurambo	Remera	Gatare	-1.5584	29.724	Married (monogamy)	21	3	1	1	0	0	Male	Wife	Protestantism	Yes	Primary level complete (6-8 years)	6	I work in the field		I am a non-skilled worker	Yes, community based	26	Yes	Primary level but not complete (less than 6 years)	4	No		He is a non-skilled worker	17,500-35,000 RWF							10000	2500	0	0
508	1061	12/28/2021	Yes	Yes	Ubudehe 2	45	Yes	No	Musanze	Migeshi	Cyuve	Nyaruyaga	-1.4634	29.6479	Married (monogamy)	19	6	5	5	23,19,17,13,23 months	23,19,17,13,1	Male	Wife	Adventist	Yes	Primary level but not complete (less than 6 years)	5	I work in the field	Irregular paid work, i.e. once in a while	I am a non-skilled worker	Yes, community based	50	Yes	Primary level but not complete (less than 6 years)	2	No	Irregular paid work	He is a non-skilled worker	36,000-99,000 RWF							30000	700	0	3100
509	1064	12/28/2021	Yes	Yes	Ubudehe 3	36	Yes	No	Musanze	Migeshi	Cyuve	Nyaruyaga	-1.4576	29.6523	Married (monogamy)	20	6	5	4	2,6,14,16	2,6,14,16	Male	Wife	Adventist	No			I am a housewife		I am a non-skilled worker		37	Yes	Primary level complete (6-8 years)	6	No		He is a non-skilled worker	36,000-99,000 RWF							20000	1000	0	9000
510	1065	12/28/2021	Yes	Yes	Ubudehe 3	34	Yes	No	Musanze	Gakoro	Gacaca	Nkomero	-1.4901	29.7047	Cohabitating with a man/woman		4	3	3	1. 12years, 2. 8years, 3. 0	12,8,0	Female	I am head of household	Protestantism	Yes	Primary level but not complete (less than 6 years)	5	I am a housewife			Yes, community based	34	Yes	Primary level complete (6-8 years)	6	Yes	Irregular paid work	He is a non-skilled worker	Less than 17,500 RWF							2000	220	2000	750
511	1066	12/28/2021	Yes	Yes	Ubudehe 3	33	Yes	No	Musanze	Gakoro	Gacaca	Nkomero	-1.4924	29.7028	Cohabitating with a man/woman	28	3	2	2	2014, 2021	2014, 2021	Male	Wife	Other religion	Yes	Primary level but not complete (less than 6 years)	4	I work in the field	Irregular paid work, i.e. once in a while	I am a non-skilled worker	Yes, community based	32	Yes	Primary level but not complete (less than 6 years)	2	Yes	Part time paid employment	He is a non-skilled worker	Less than 17,500 RWF							1000	750	0	0
512	1067	12/28/2021	Yes	Yes	Ubudehe 1	39	Yes	No	Musanze	Migeshi	Cyuve	Nyaruyaga	-1.4595	29.6549	Married (monogamy)	28	8	3	3	12,10,2	12,10,2	Male	Wife	Adventist	Yes	Primary level but not complete (less than 6 years)	1	I work in the field		I am a non-skilled worker	Yes, community based	43	No			No		He is a non-skilled worker	17,500-35,000 RWF							10000	0	0	0
513	1068	12/28/2021	Yes	Yes	Ubudehe 3	35	Yes	No	Musanze	Mudende	Shingiro	Rubagara	-1.5025	29.5278	Married (monogamy)	20	6	4	4	14, 13, 9, 1	14,13,9,1	Male	Wife	Catholicism	Yes	Primary level but not complete (less than 6 years)	3	I work in the field		I am a non-skilled worker	Yes, community based	35	Yes	Primary level but not complete (less than 6 years)	3	No		He is a non-skilled worker	17,500-35,000 RWF							10000	1000	0	16500
514	1069	12/28/2021	Yes	Yes	Ubudehe 3	31	Yes	No	Musanze	Mudende	Shingiro	Rubagara	-1.5062	29.5244	Single	18	6	4	4	11,8,6,0	11,8,6,0	Male	Wife	Adventist	Yes	Primary level complete (6-8 years)	6	I work in the field		I am a non-skilled worker	Yes, community based	32	Yes	Primary level but not complete (less than 6 years)	5	No		He is a non-skilled worker	17,500-35,000 RWF							20000	220	0	0
515	1070	12/28/2021	Yes	Yes	Ubudehe 1	29	Yes	No	Musanze	Migeshi	Cyuve	Nyaruyaga	-1.4641	29.6561	Single		9	2	2	2,5	2,5	Female	Daughter	Catholicism	No			I am a housewife		I am a non-skilled worker	Yes, community based								Less than 17,500 RWF							10000	500	0	0
516	1072	12/28/2021	Yes	Yes	Ubudehe 2	21	Yes	No	Musanze	Migeshi	Cyuve	Nyaruyaga	-1.4671	29.6532	Cohabitating with a man/woman	19	3	1	1	0	0	Male	Wife	Adventist	Yes	Primary level complete (6-8 years)	6	I work in the field		I am a non-skilled worker	Yes, community based	23	No			No		He is a non-skilled worker	Less than 17,500 RWF							10000	250	0	0
517	1073	12/28/2021	Yes	Yes	Ubudehe 2	17	Yes	No	Musanze	Mudende	Shingiro	Rubagara	-1.5082	29.521	Single	17	3	1	1	0	0	Male	Wife	Catholicism	Yes	Primary level complete (6-8 years)	6	I work in the field		I am a non-skilled worker	Yes, community based	20	Yes	Primary level but not complete (less than 6 years)	2	No		He is a non-skilled worker	Less than 17,500 RWF							3000	220	0	0
518	1074	12/28/2021	Yes	Yes	Ubudehe 3	33	Yes	No	Musanze	Murwa	Remera	Gitwa	-1.5227	29.728	Married (monogamy)	23	6	4	4	9, 6, 3.8, 2.4	9,6,3,2	Male	Wife	Catholicism	Yes	Primary level but not complete (less than 6 years)	3	I work in the field		I am a non-skilled worker	Yes, community based	38	Yes	Primary level but not complete (less than 6 years)	4	No		He is a non-skilled worker	17,500-35,000 RWF							5000	0	0	0
519	1075	12/28/2021	Yes	Yes	Ubudehe 2	42	Yes	No	Musanze	Murwa	Remera	Gitwa	-1.524	29.7211	Married (monogamy)	19	8	8	7	24,19,15,13,8,4,0	24,19,15,13,8,4,0	Male	Wife	Protestantism	Yes	Primary level complete (6-8 years)	6	I work in the field		I am a non-skilled worker	Yes, community based	58	No			No		He is a non-skilled worker	Less than 17,500 RWF							5000	400	0	5000
520	1078	12/28/2021	Yes	Yes	Ubudehe 2	22	Yes	Yes	Musanze	Mudende	Shingiro	Rubagara	-1.4994	29.5289	Married (monogamy)	21	3	1	1	0	0	Male	Wife	Catholicism	Yes	Secondary school, Senior 1-4 complete	9	I work in the field		I am a non-skilled worker	Yes, community based	25	Yes	Secondary School, Senior 5-6 complete	11	No		He is a non-skilled worker	17,500-35,000 RWF							5000	0	0	0
521	1080	12/28/2021	Yes	Yes	Ubudehe 2	20	Yes	No	Musanze	Gakoro	Gacaca	Nkomero	-1.4978	29.6987	Cohabitating with a man/woman	18	2	1	1	2020	1	Male	Wife	Catholicism	Yes	Secondary school but not complete	8	I work in the field	Irregular paid work, i.e. once in a while	I am a non-skilled worker	Yes, community based	24	Yes	Secondary school but not complete	11	Yes	Irregular paid work	He is a non-skilled worker	Less than 17,500 RWF							5000	500	0	0
522	1097	12/28/2021	Yes	Yes	Ubudehe 3	37	Yes	No	Musanze	Murwa	Remera	Gitwa	-1.5277	29.7257	Married (monogamy)	21	7	5	5	16, 13, 11,8, 2	16,13,11,8,2	Male	Wife	Protestantism	Yes	Primary level complete (6-8 years)	6	I work in the field		I am a non-skilled worker	Yes, community based	41	Yes	Primary level but not complete (less than 6 years)	31	No		He is a skilled worker	17,500-35,000 RWF							4000	220	0	6400
523	1099	12/28/2021	Yes	Yes	Ubudehe 2	28	Yes	No	Musanze	Gakoro	Gacaca	Nkomero	-1.4967	29.7066	Cohabitating with a man/woman	22	3	2	2	2017, 2021	2017, 2021	Male	Wife	Protestantism	Yes	Primary level but not complete (less than 6 years)	5	I work in the field	Irregular paid work, i.e. once in a while	I am a non-skilled worker	Yes, community based	28	Yes	Primary level but not complete (less than 6 years)	3	Yes	Irregular paid work	He is a non-skilled worker	Less than 17,500 RWF							10000	1000	0	0
524	1115	12/28/2021	Yes	Yes	Ubudehe 3	44	Yes	No	Musanze	Mudende	Shingiro	Rubagara	-1.5147	29.5276	Married (monogamy)	17	8	6	6	22,19,17,14,12,0	22,19,17,14,12,0	Male	Wife	Adventist	Yes	Primary level complete (6-8 years)	6	I work in the field		I am a non-skilled worker	Yes, community based	78	Yes	Primary level complete (6-8 years)	8	Yes	Part time paid employment	He is a non-skilled worker	17,500-35,000 RWF							8000	1000	0	0
525	1125	12/28/2021	Yes	Yes	Ubudehe 2	34	Yes	No	Musanze	Mudende	Shingiro	Rubagara	-1.5174	29.5221	Married (monogamy)	20	5	3	3	13,8,2	13,8,2	Male	Wife	Protestantism	Yes	Primary level complete (6-8 years)	5	I work in the field	Part time paid employment	I am a non-skilled worker	Yes, community based	32	Yes	Primary level but not complete (less than 6 years)	4	Yes	Part time paid employment	He is a non-skilled worker	17,500-35,000 RWF							10000	2000	0	0
526	1177	12/28/2021	Yes	Yes	Ubudehe 2	39	Yes	No	Musanze	Murwa	Remera	Gitwa	-1.5267	29.7286	Married (monogamy)	23	5	4	3	12, 10, 2.3	12,10,2	Male	Wife	Catholicism	Yes	Primary level but not complete (less than 6 years)	3	I work in the field		I am a non-skilled worker	Yes, community based	43	Yes	Primary level but not complete (less than 6 years)	5	No		He is a non-skilled worker	Less than 17,500 RWF							4000	0	0	0
527	1220	12/28/2021	Yes	Yes	Ubudehe 3	39	Yes	No	Musanze	Cyabararika	Muhoza	Gasanze	-1.5132	29.6674	Married (monogamy)	22	9	8	7	15,12,10,8,6,3,1	15,12,10,8,6,3,1	Male	Wife	Protestantism	No			I work in the field		I am a non-skilled worker	Yes, community based	40	Yes	Primary level but not complete (less than 6 years)	5	No		He is a non-skilled worker	17,500-35,000 RWF							10000	500	0	5000
528	1222	44558	Yes	Yes	Ubudehe 2	26	Yes	No	Musanze	Gakoro	Gacaca	Nkomero	-1.4956	29.71	Cohabitating with a man/woman		3	1	1	1. 2.8years	2	Male	Wife	Protestantism	Yes	Primary level complete (6-8 years)	6	I am on irregular paid work	Irregular paid work, i.e. once in a while	I am a non-skilled worker	Yes, community based	28	Yes	Primary level but not complete (less than 6 years)	5	No		He is a non-skilled worker	17,500-35,000 RWF							5000	250	0	0
529	1223	12/28/2021	Yes	Yes	Ubudehe 2	35	Yes	Yes	Musanze	Cyabararika	Muhoza	Gasanze	-1.5091	29.6653	Married (monogamy)	22	5	3	3	9,7,2	9,7,2	Male	Wife	Catholicism	Yes	Primary level but not complete (less than 6 years)	3	I work in the field	Irregular paid work, i.e. once in a while	I am a non-skilled worker	Yes, community based	37	Yes	Primary level but not complete (less than 6 years)	5	No	Irregular paid work	He is a non-skilled worker	Less than 17,500 RWF							4000	250	0	3000
530	1224	12/28/2021	Yes	Yes	Ubudehe 3	42	Yes	No	Musanze	Gakoro	Gacaca	Nkomero	-1.495	29.698	Married (monogamy)	28	7	6	5	1. 11y.o, 2. 8y,o, 3. 6y.o, 4. 2y.o, 5. 0	11,8,6,2,0	Male	Wife	Protestantism	Yes	Primary level but not complete (less than 6 years)	5	I work in the field		I am a non-skilled worker	Yes, community based	35	Yes	Primary level but not complete (less than 6 years)	4	No		He is a non-skilled worker	Less than 17,500 RWF							7000	2000	0	5000
531	1225	12/28/2021	Yes	Yes	Ubudehe 3	37	Yes	No	Musanze	Murwa	Remera	Gitwa	-1.5254	29.7228	Married (monogamy)	21	8	6	6	15, 13,10, 6,3,1	15, 13,10, 6,3,1	Male	Wife	Protestantism	Yes	Primary level but not complete (less than 6 years)		I work in the field	Irregular paid work, i.e. once in a while	I am a non-skilled worker	Yes, community based	40	Yes	Primary level complete (6-8 years)		No	Irregular paid work	He is a non-skilled worker	17,500-35,000 RWF							10000	0	0	20000
532	1226	12/28/2021	Yes	Yes	Ubudehe 2	40	Yes	No	Musanze	Murwa	Remera	Gitwa	-1.5243	29.7234	Married (monogamy)	32	7	6	5	11,10,7,4,1.5	11,10,7,4,1.5	Male	Wife	Catholicism	No			I am a housewife	Irregular paid work, i.e. once in a while	I am a non-skilled worker	Yes, community based	50	Yes	Primary level complete (6-8 years)		No	Irregular paid work	He is a non-skilled worker	Less than 17,500 RWF							5000	0	0	0
533	1229	12/29/2021	Yes	Yes	Ubudehe 2	33	Yes	No	Musanze	Cyabararika	Muhoza	Gasanze	-1.5046	29.6628	Married (monogamy)	21	5	3	3	10,5,0.3(3months )	10,5,0	Male	Wife	Protestantism	No			I am a housewife	Irregular paid work, i.e. once in a while	No occupation yet, I am a student	Yes, community based	30	Yes	Primary level but not complete (less than 6 years)	4	No	Irregular paid work	He is a non-skilled worker	17,500-35,000 RWF							15000	350	0	6000
534	1264	12/29/2021	Yes	Yes	Ubudehe 2	22	Yes	No	Musanze	Cyabararika	Muhoza	Gasanze	-1.5114	29.66	Cohabitating with a man/woman	18	4	2	2	3,1	3,1	Male	Wife	Protestantism	Yes	Primary level but not complete (less than 6 years)	5	I work in the field		I am a non-skilled worker	Yes, community based	25	Yes	Primary level complete (6-8 years)	6	No		He is a non-skilled worker	36,000-99,000 RWF							20000	300	0	0
535	1265	12/29/2021	Yes	Yes	Ubudehe 2	27	Yes	No	Musanze	Nyabigoma	Kinigi	Nyakigina	-1.43	29.5362	Single	24	3	1	1	1	1	Male	Wife	Adventist	Yes	Primary level but not complete (less than 6 years)	4	I work in the field		I am a non-skilled worker	Yes, community based	30	Yes	Primary level but not complete (less than 6 years)	3	No		He is a non-skilled worker	17,500-35,000 RWF							12000	270	0	0
536	1266	12/29/2021	Yes	Yes	Ubudehe 3	31	Yes	No	Musanze	Nyabigoma	Kinigi	Nyakigina	-1.4336	29.5299	Married (monogamy)	19	5	3	3	12,9,0	12,9,0	Male	Wife	Protestantism	Yes	Primary level but not complete (less than 6 years)	3	I work in the field	Part time paid employment	I am a non-skilled worker	Yes, community based	36	Yes	Primary level but not complete (less than 6 years)	4	Yes	Part time paid employment	He is a non-skilled worker	17,500-35,000 RWF							15000	1000	0	10000
537	1270	12/29/2021	Yes	Yes	Ubudehe 2	24	Yes	No	Musanze	Cyabararika	Muhoza	Gasanze	-1.5092	29.6575	Cohabitating with a man/woman	22	3	1	1	2	2	Male	Wife	Catholicism	Yes	Primary level complete (6-8 years)	6	I am a housewife		I am a non-skilled worker	Yes, community based	26	Yes	Primary level complete (6-8 years)	6	Yes	Irregular paid work	He is a non-skilled worker	17,500-35,000 RWF							20000	500	0	0
538	1271	12/29/2021	Yes	Yes	Ubudehe 3	36	Yes	No	Musanze	Nyabigoma	Kinigi	Nyakigina	-1.4288	29.5391	Single	26	4	3	2	7,1	7,1	Male	Wife	Adventist	Yes	Primary level but not complete (less than 6 years)	4	I work in the field		I am a non-skilled worker	Yes, community based	34	Yes	Primary level but not complete (less than 6 years)	2	No		He is a non-skilled worker	17,500-35,000 RWF							10000	370	0	0
539	1272	12/29/2021	Yes	Yes	Ubudehe 3	26	Yes	Yes	Musanze	Rungu	Gataraga	Kampande	-1.5527	29.5204	Divorced/Separated	17	5	2	1	1	1	Male	Daughter	Protestantism	Yes	Primary level but not complete (less than 6 years)	3	I am a housewife		I am a non-skilled worker	Yes, community based	25	Yes	Primary level but not complete (less than 6 years)	5	No		He is a non-skilled worker	17,500-35,000 RWF							3000	250	0	0
540	1273	12/29/2021	Yes	Yes	Ubudehe 3	42	Yes	No	Musanze	Nyonirima	Kinigi	Nyagisenyi	-1.4468	29.5892	Cohabitating with a man/woman		5	3	3	1. 10years, 2. 6years, 3. 2.5years	10,6,2	Male	Wife	Adventist	No			I work in the field	Irregular paid work, i.e. once in a while	I am a non-skilled worker	Yes, community based	79	No			No		He is a non-skilled worker	Less than 17,500 RWF							20000	250	0	15000
541	1274	12/29/2021	Yes	Yes	Ubudehe 3	42	Yes	No	Musanze	Nyabigoma	Kinigi	Nyakigina	-1.4346	29.527	Married (monogamy)		5	6	4	21,17,8,2	21,17,8,2	Male	Wife	Protestantism	No			I am on irregular paid work	Irregular paid work, i.e. once in a while	I am a skilled worker	Yes, community based	43	Yes	Primary level but not complete (less than 6 years)	5	Yes	Part time paid employment	He is a non-skilled worker	36,000-99,000 RWF							50000	1000	0	18000
542	1275	12/29/2021	Yes	Yes	Ubudehe 3	32	Yes	No	Musanze	Nyabigoma	Kinigi	Nyakigina	-1.4323	29.5319	Married (monogamy)	19	5	3	3	12, 7, 0	12, 7, 0	Male	Wife	Protestantism	Yes	Primary level but not complete (less than 6 years)	3	I am on irregular paid work	Irregular paid work, i.e. once in a while	I am a non-skilled worker	Yes, community based	35	No			No	Irregular paid work	He is a non-skilled worker	Less than 17,500 RWF							30000	220	0	8000
543	1276	12/29/2021	Yes	Yes	Ubudehe 3	29	Yes	No	Musanze	Nyonirima	Kinigi	Nyagisenyi	-1.4426	29.5871	Married (monogamy)	24	4	2	2	2017, 2019	4,2	Male	Wife	Adventist	Yes	Secondary School, Senior 5-6 complete	12	I am on irregular paid work	Irregular paid work, i.e. once in a while	I am a non-skilled worker	Yes, Public	31	Yes	Primary level but not complete (less than 6 years)	5	Yes	Full time paid employment	He is as a civil servant	36,000-99,000 RWF							50000	10000	0	20000
544	1277	12/29/2021	Yes	Yes	Ubudehe 3	35	Yes	No	Musanze	Rungu	Gataraga	Kampande	-1.5545	29.5174	Married (monogamy)	20	7	5	5	14, 12, 10, 6, 2	14, 12, 10, 6, 2	Male	Wife	Protestantism	Yes	Primary level but not complete (less than 6 years)	5	I work in the field		I am a non-skilled worker	Yes, community based	35	Yes	Primary level but not complete (less than 6 years)	5	No		He is a non-skilled worker	36,000-99,000 RWF							50000	0	0	0
545	1278	12/29/2021	Yes	Yes	Ubudehe 2	27	Yes	Yes	Musanze	Cyabararika	Muhoza	Gasanze	-1.5083	29.6554	Cohabitating with a man/woman	25	5	2	2	2,2	2,2	Male	Wife	Catholicism	Yes	Secondary school but not complete	9	I am a housewife		I am a non-skilled worker	Yes, community based	30	Yes	Primary level but not complete (less than 6 years)	6	No		He is a non-skilled worker	17,500-35,000 RWF							10000	10000	0	0
546	1279	12/29/2021	Yes	Yes	Ubudehe 2	23	Yes	No	Musanze	Rungu	Gataraga	Kampande	-1.5502	29.5164	Cohabitating with a man/woman	18	3	1	1	2	2	Male	Wife	Protestantism	Yes	Primary level but not complete (less than 6 years)	4	I am a housewife		I am a non-skilled worker	Yes, community based	28	No			No		He is a non-skilled worker	Less than 17,500 RWF							5000	3000	0	0
547	1280	12/29/2021	Yes	Yes	Ubudehe 3	41	Yes	No	Musanze	Rungu	Gataraga	Kampande	-1.5556	29.5195	Married (monogamy)	20	9	7	7	23, 20, 18, 15, 12, 7, 2.5	23,20,18,15,12,7,2	Male	Wife	Adventist	Yes	Primary level but not complete (less than 6 years)	5	I work in the field		I am a non-skilled worker	Yes, community based	43	Yes	Primary level but not complete (less than 6 years)	5	No		He is a non-skilled worker	36,000-99,000 RWF							40000	0	0	0
548	1281	12/29/2021	Yes	Yes	Ubudehe 3	27	Yes	No	Musanze	Rungu	Gataraga	Kampande	-1.5552	29.52	Married (monogamy)	19	4	2	2	6, 2.7	6,2	Male	Wife	Protestantism	Yes	Primary level but not complete (less than 6 years)	5	I work in the field		I am a non-skilled worker	Yes, community based	30	Yes	Secondary school but not complete	9	No		He is a non-skilled worker	36,000-99,000 RWF							30000	0	0	0
549	1282	12/29/2021	Yes	Yes	Ubudehe 2	36	Yes	No	Musanze	Rungu	Gataraga	Kampande	-1.5521	29.5172	Cohabitating with a man/woman	25	5	3	3	11, 8,1	11, 8,1	Male	Wife	Catholicism	Yes	Secondary school but not complete	9	I work in the field		I am a non-skilled worker	Yes, community based	37	Yes	Secondary School, Senior 5-6 complete	12	No		He is a skilled worker	17,500-35,000 RWF							10000	640	0	2000
550	1284	12/29/2021	Yes	Yes	No category given	19	Yes	No	Musanze	Kaguhu	Kinigi	Myase	-1.4466	29.5121	Married (monogamy)	16	3	1	1	0	0	Female	Wife	Protestantism	Yes	Secondary school, Senior 1-4 complete	8	I am on irregular paid work	Irregular paid work, i.e. once in a while	I am a non-skilled worker	Yes, community based	22	Yes	Secondary school, Senior 1-4 complete	9	No		He is a non-skilled worker	17,500-35,000 RWF							10000	0	0	0
551	1286	12/29/2021	Yes	Yes	Ubudehe 2	34	Yes	No	Musanze	Kaguhu	Kinigi	Myase	-1.4459	29.5107	Married (monogamy)	32	7	5	5	19,16,14,10 ,1	19,16,14,10,1	Male	Wife	Protestantism	Yes	Primary level but not complete (less than 6 years)	5	I work in the field		I am a non-skilled worker	Yes, community based	48	Yes	Primary level but not complete (less than 6 years)	6	No		He is a non-skilled worker	36,000-99,000 RWF							30000	220	0	9000
552	1287	12/29/2021	Yes	Yes	Ubudehe 3	46	Yes	Yes	Musanze	Nyonirima	Kinigi	Nyagisenyi	-1.4396	29.588	Married (monogamy)	25	9	8	8	2001, 2003, 2005, 2007, 2010, 2013, 2014, 2019	20,18,16,14,11,8,7,2	Male	Wife	Adventist	No			I work in the field	Irregular paid work, i.e. once in a while	I am a non-skilled worker	Yes, community based	48	No			Yes	Irregular paid work	He is a non-skilled worker	36,000-99,000 RWF							15000	600	0	36000
553	1288	12/29/2021	Yes	Yes	Ubudehe 2	25	Yes	Yes	Musanze	Nyonirima	Kinigi	Nyagisenyi	-1.429	29.5979	Single		8	1	1	1. 2.4years	2	Male	Other family relation	Adventist	Yes	Primary level complete (6-8 years)	6	I work in the field		I am a non-skilled worker	Yes, community based								Less than 17,500 RWF							30000	1000	0	3000
554	1291	12/29/2021	Yes	Yes	Ubudehe 2	19	Yes	No	Musanze	Mbizi	Kimonyi	Rugondo	-1.5554	29.5918	Cohabitating with a man/woman	18	3	1	1	1	1	Male	Wife	Catholicism	Yes	Primary level complete (6-8 years)	6	I work in the field		I am a non-skilled worker	Yes, community based	21	Yes	Primary level but not complete (less than 6 years)	2	No		He is a non-skilled worker	Less than 17,500 RWF							5000	250	3000	0
555	1292	12/29/2021	Yes	Yes	Ubudehe 3	24	Yes	No	Musanze	Kaguhu	Kinigi	Myase	-1.4474	29.5088	Single	22	3	1	1	1	1	Female	Daughter	Adventist	Yes	Secondary school but not complete	9	I work in the field	Part time paid employment	I am a non-skilled worker	Yes, community based								Less than 17,500 RWF							15000	100	0	0
556	1293	12/29/2021	Yes	Yes	Ubudehe 3	35	Yes	No	Musanze	Mbizi	Kimonyi	Rugondo	-1.5527	29.5916	Married (monogamy)	29	5	3	3	7,5,0.4(4months)	7,5,0	Male	Wife	Catholicism	Yes	Primary level but not complete (less than 6 years)	2	I am a housewife	Irregular paid work, i.e. once in a while	I am a non-skilled worker	No	30	Yes	Primary level but not complete (less than 6 years)	4	No	Irregular paid work	He is a non-skilled worker	Less than 17,500 RWF							5000	0	0	0
557	1294	12/29/2021	Yes	Yes	Ubudehe 2	21	Yes	No	Musanze	Mbizi	Kimonyi	Rugondo	-1.5536	29.592	Cohabitating with a man/woman	17	3	1	1	2	2	Male	Wife	Protestantism	Yes	Primary level complete (6-8 years)	6	I am a housewife		I am a non-skilled worker	Yes, community based	25	Yes	Primary level but not complete (less than 6 years)	3	No		He is a non-skilled worker	17,500-35,000 RWF							20000	600	3000	0
558	1342	12/29/2021	Yes	Yes	Ubudehe 3	32	Yes	Yes	Musanze	Mbizi	Kimonyi	Rugondo	-1.554	29.5924	Cohabitating with a man/woman	24	6	4	4	10,9,7,1	10,9,7,1	Female	I am head of household	Other religion	Yes	Primary level complete (6-8 years)	12	I work in the field	Irregular paid work, i.e. once in a while	I am a non-skilled worker	Yes, community based	53	Yes	Tertiary, University level complete	14	Yes	Part time paid employment	He is as a civil servant	36,000-99,000 RWF							30000	0	0	10000
559	1343	12/29/2021	Yes	Yes	Ubudehe 2	21	Yes	No	Musanze	Nyonirima	Kinigi	Nyagisenyi	-1.436	29.6086	Cohabitating with a man/woman		3	1	1	1	1	Male	Wife	Catholicism	Yes	Primary level complete (6-8 years)	6	I work in the field		I am a non-skilled worker	Yes, community based	27	Yes	Primary level but not complete (less than 6 years)	3	No		He is a non-skilled worker	Less than 17,500 RWF							20000	220	4000	0
560	1345	12/29/2021	Yes	Yes	Ubudehe 2	26	Yes	No	Musanze	Kibuguzo	Shingiro	Mutuzo	-1.4987	29.5525	Cohabitating with a man/woman	24	3	1	1	2	2	Male	Wife	Catholicism	Yes	Secondary School, Senior 5-6 complete	12	I am a housewife		I am not sure	Yes, community based	26	Yes	Secondary school but not complete	7	Yes	Full time paid employment	He is a skilled worker	200,000-499,000 RWF							100000	0	15000	0
561	1351	12/29/2021	Yes	Yes	Ubudehe 2	38	Yes	No	Musanze	Birira	Kimonyi	Mbugayera	-1.517	29.5966	Married (monogamy)	17	6	6	6	21,16,14,123,6 ,2	21,16,14,123,6,2	Male	Wife	Protestantism	No			I work in the field		I am a non-skilled worker	Yes, community based		Yes	Primary level but not complete (less than 6 years)	6	No		He is a non-skilled worker	17,500-35,000 RWF							15000	300	0	3000
562	1352	12/29/2021	Yes	Yes	Ubudehe 2	24	Yes	No	Musanze	Birira	Kimonyi	Mbugayera	-1.522	29.5989	Cohabitating with a man/woman	22	3	1	1	(0.2) 2 months	0	Male	Wife	Adventist	Yes	Secondary School, Senior 5-6 complete	12	I am a housewife	Irregular paid work, i.e. once in a while	No occupation yet, I am a student	No	27	Yes	Secondary school, Senior 1-4 complete	9	No	Irregular paid work	He is a non-skilled worker	Less than 17,500 RWF							30000	220	7000	0
563	1353	12/29/2021	Yes	Yes	Ubudehe 2	30	Yes	Yes	Musanze	Birira	Kimonyi	Mbugayera	-1.5187	29.601	Married (monogamy)	21	6	4	4	8, 4, 1,1	8, 4, 1,1	Male	Wife	Other religion	Yes	Primary level complete (6-8 years)	6	I am a housewife		I am a non-skilled worker	Yes, community based	31	Yes	Primary level but not complete (less than 6 years)	3	No		He is a non-skilled worker	36,000-99,000 RWF							30000	0	0	12000
564	1355	12/29/2021	Yes	Yes	Ubudehe 2	19	Yes	No	Musanze	Kibuguzo	Shingiro	Mutuzo	-1.4932	29.5526	Married (monogamy)	18	3	1	1	0	0	Male	Wife	Catholicism	Yes	Secondary School, Senior 5-6 complete	11	I work in the field		I am a non-skilled worker	Yes, community based	22	Yes	Primary level complete (6-8 years)	6	No		He is a non-skilled worker	Less than 17,500 RWF							20000	500	0	0
565	1356	12/29/2021	Yes	Yes	Ubudehe 2	22	Yes	No	Musanze	Kibuguzo	Shingiro	Mutuzo	-1.4902	29.5499	Single	21	3	1	1	0	0	Female	Wife	Catholicism	Yes	Secondary School, Senior 5-6 complete	12	I work in the field		I am a non-skilled worker	Yes, community based	27	Yes	Primary level complete (6-8 years)	6	No		He is a non-skilled worker	17,500-35,000 RWF							12000	220	0	0
566	1358	12/29/2021	Yes	Yes	Ubudehe 1	26	Yes	No	Musanze	Birira	Kimonyi	Mbugayera	-1.5134	29.6012	Cohabitating with a man/woman	22	4	2	2	0,3	0,3	Male	Wife	Catholicism	Yes	Secondary school but not complete	9	I am a housewife		I am a non-skilled worker	Yes, community based	27	Yes	Secondary school but not complete	9	No		He is a non-skilled worker	Less than 17,500 RWF							5000	500	3000	0
567	1360	12/29/2021	Yes	Yes	Ubudehe 3	31	Yes	No	Musanze	Mbizi	Kimonyi	Rugondo	-1.5534	29.5928	Cohabitating with a man/woman	27	5	2	2	8,2	8,2	Male	Wife	Adventist	Yes	Secondary school but not complete	9	I am a housewife		I am a non-skilled worker	Yes, community based	56	Yes	Primary level complete (6-8 years)	8	No		He is a non-skilled worker	36,000-99,000 RWF							15000	5000	0	40000
569	1363	12/29/2021	Yes	Yes	Ubudehe 2	32	Yes	No	Musanze	Birira	Kimonyi	Mbugayera	-1.5223	29.596	Cohabitating with a man/woman	25	4	2	2	5,2	5,2	Male	Wife	No religion	Yes	Primary level but not complete (less than 6 years)	2		Irregular paid work, i.e. once in a while	I am a non-skilled worker	No	29	Yes	Primary level but not complete (less than 6 years)	4	No	Irregular paid work	He is a non-skilled worker	17,500-35,000 RWF							4000	0	0	0
570	1365	12/29/2021	Yes	Yes	Ubudehe 3	33	Yes	No	Musanze	Nyonirima	Kinigi	Nyagisenyi	-1.432	29.6083	Cohabitating with a man/woman	20	4	3	3	2012, 2016, 2019	9,5,2	Male	Wife	Adventist	Yes	Primary level but not complete (less than 6 years)	5	I work in the field	Part time paid employment	I am a non-skilled worker	Yes, community based	33	Yes	Primary level complete (6-8 years)	6	Yes	Irregular paid work	He is a non-skilled worker	36,000-99,000 RWF							30000	500	0	8000
571	1366	12/29/2021	Yes	Yes	Ubudehe 1	32	Yes	No	Musanze	Birira	Kimonyi	Mbugayera	-1.511	29.5996	Married (monogamy)	31	3	1	1	0	0	Male	Wife	Protestantism	Yes	Primary level but not complete (less than 6 years)	4	I am a housewife		I am a non-skilled worker	Yes, community based	26	Yes	Secondary school but not complete	7	No		He is a non-skilled worker	17,500-35,000 RWF							8000	500	12000	0
572	1367	12/29/2021	Yes	Yes	Ubudehe 2	24	Yes	No	Musanze	Kibuguzo	Shingiro	Mutuzo	-1.4895	29.5526	Cohabitating with a man/woman	21	3	1	1	1	1	Male	Wife	Adventist	Yes	Secondary school but not complete	9	I work in the field	Part time paid employment	I am a non-skilled worker	Yes, community based	27	Yes	Primary level but not complete (less than 6 years)	6	Yes	Part time paid employment	He is a skilled worker	17,500-35,000 RWF							10000	100	0	0
573	1368	12/29/2021	Yes	Yes	Ubudehe 1	34		Yes	Musanze	Kibuguzo	Shingiro	Mutuzo	-1.4864	29.5536	Married (monogamy)	18	8	6	6	17,14,9,4,0	17,14,9,4,0	Male	Wife	Catholicism	No			I work in the field	Part time paid employment	I am a non-skilled worker	Yes, community based	28	Yes	Primary level but not complete (less than 6 years)	5	Yes	Part time paid employment	He is a non-skilled worker	Less than 17,500 RWF							8000	500	0	0
574	1369	12/30/2021	Yes	Yes	Ubudehe 2	21	Yes	Yes	Musanze	Rwambogo	Musanze	Runyangwe	-1.4911	29.5966	Cohabitating with a man/woman	20	4	2	2	0,0	0,0	Male	Wife	Catholicism	Yes	Primary level complete (6-8 years)	6	I am a housewife		I am a non-skilled worker	Yes, community based	24	Yes	Primary level but not complete (less than 6 years)	5	No		He is a non-skilled worker	17,500-35,000 RWF							30000	1000	0	0
575	1370	12/30/2021	Yes	Yes	Ubudehe 1	32	Yes	No	Musanze	Rwambogo	Musanze	Runyangwe	-1.4902	29.5934	Cohabitating with a man/woman	28	4	2	2	14,2	14,2	Male	Wife	Protestantism	No			I work in the field		I am a non-skilled worker	No	31	No			No		He is a non-skilled worker	Less than 17,500 RWF							6000	0	0	0
576	1371	12/30/2021	Yes	Yes	Ubudehe 2	27	Yes	No	Musanze	Songa	Muko	Kamaheke	-1.5445	29.6223	Married (monogamy)	22	4	2	2	2017, 20121	4,0	Male	Wife	Catholicism	Yes	Secondary school but not complete	8	I work in the field	Irregular paid work, i.e. once in a while	I am a non-skilled worker	Yes, community based	27	Yes	Primary level complete (6-8 years)	6	Yes	Irregular paid work	He is a non-skilled worker	Less than 17,500 RWF							7000	1500	0	1000
577	1372	12/30/2021	Yes	Yes	No category given	21	Yes	Yes	Musanze	Rugeshi	Nkotsi	Karambo	-1.5746	29.6199	Cohabitating with a man/woman	17	4	2	2	2, 0	2, 0	Male	Wife	Protestantism	Yes	Primary level but not complete (less than 6 years)	3	I am on irregular paid work	Irregular paid work, i.e. once in a while	I am a non-skilled worker	Yes, community based	21	Yes	Primary level but not complete (less than 6 years)	5	No		He is a non-skilled worker	Less than 17,500 RWF							1500	0	0	0
578	1373	12/30/2021	Yes	Yes	Ubudehe 3	30	Yes	No	Musanze	Muhabura	Nyange	Buramba	-1.45	29.6377	Married (monogamy)	20	6	3	3	9, 8, 1.8	9, 8, 1.8	Male	Wife	Catholicism	Yes	Primary level complete (6-8 years)	6	I work in the field		I am a non-skilled worker	Yes, community based	38	Yes	Primary level complete (6-8 years)	6	No		He is a non-skilled worker	36,000-99,000 RWF							30000	0	0	0
579	1375	12/30/2021	Yes	Yes	Ubudehe 3	39	Yes	No	Musanze	Muhabura	Nyange	Buramba	-1.4474	29.6389	Married (monogamy)	18	7	6	5	18, 16, 14, 6, 1	18,16,14,6,1	Male	Wife	Protestantism	No			I work in the field		I am a non-skilled worker	Yes, community based	39	No			No		He is a non-skilled worker	17,500-35,000 RWF							40000	250	0	42600
580	1376	12/30/2021	Yes	Yes	Ubudehe 2	21	Yes	Yes	Musanze	Rugeshi	Nkotsi	Karambo	-1.5755	29.6172	Cohabitating with a man/woman	20	6	1	1	1	1	Male	Wife	Catholicism	Yes	Secondary School, Senior 5-6 complete	10	I work in the field		I am a non-skilled worker	Yes, community based	21	Yes	Primary level complete (6-8 years)	8	No		He is a non-skilled worker	Less than 17,500 RWF							7800	270	0	0
581	1381	12/30/2021	Yes	No	Ubudehe 3	21	Yes	No	Musanze	Rugeshi	Nkotsi	Karambo	-1.5727	29.6129	Cohabitating with a man/woman	17	4	2	2	5,0	5,0	Male	Wife	Catholicism	Yes	Primary level but not complete (less than 6 years)	5	I work in the field	Part time paid employment	I am a non-skilled worker	No	23	Yes	Secondary school but not complete	8	Yes	Part time paid employment	He is a non-skilled worker	Less than 17,500 RWF							5000	100	0	0
582	1384	12/30/2021	Yes	Yes	Ubudehe 2	36	Yes	No	Musanze	Songa	Muko	Kamaheke	-1.5427	29.6264	Married (monogamy)	21	6	4	4	1. 15y.o, 2. 13y.o, 3. 7y.o, 4. 1.4y,o	15,13,7,1	Male	Wife	Adventist	Yes	Primary level complete (6-8 years)	6	I work in the field		I am a non-skilled worker	Yes, community based	41	No			No		He is a non-skilled worker	Less than 17,500 RWF							10000	220	0	30000
583	1385	12/30/2021	Yes	Yes	Ubudehe 2	31	Yes	No	Musanze	Rwambogo	Musanze	Runyangwe	-1.4899	29.5983	Cohabitating with a man/woman	18	4	2	2	11,2	11,2	Male	Wife	Protestantism	No			I work in the field	Irregular paid work, i.e. once in a while	No occupation yet, I am a student	No	33	Yes	Primary level complete (6-8 years)	6	No	Irregular paid work	He is a non-skilled worker	100,000-199,000 RWF							100000	20000	3000	1100
584	1386	12/30/2021	Yes	Yes	Ubudehe 2	25	Yes	No	Musanze	Songa	Muko	Kamaheke	-1.5454	29.6259	Cohabitating with a man/woman	19	4	2	2	20,172,021	4,0	Male	Wife	Other religion	Yes	Secondary school but not complete	9	I work in the field	Irregular paid work, i.e. once in a while	I am a non-skilled worker	No	27	Yes	Primary level complete (6-8 years)	6	Yes	Irregular paid work	He is a non-skilled worker	17,500-35,000 RWF							6000	2000	0	3000
585	1387	12/30/2021	Yes	Yes	Ubudehe 2	25	Yes	No	Musanze	Rwambogo	Musanze	Runyangwe	-1.4815	29.5964	Married (monogamy)	24	3	1	1	0	0	Female	Wife	Protestantism	Yes	Secondary School, Senior 5-6 complete	12	I am on irregular paid work	Irregular paid work, i.e. once in a while	I am a skilled worker	Yes, community based	23	Yes	Secondary School, Senior 5-6 complete	11	Yes	Irregular paid work	He is a skilled worker	100,000-199,000 RWF							70000	1000	21000	0
586	1388	12/30/2021	Yes	Yes	Ubudehe 1	32	Yes	No	Musanze	Muhabura	Nyange	Buramba	-1.4414	29.6419	Married (monogamy)	23	4	2	2	6	6	Male	Wife	Adventist	Yes	Secondary school but not complete	8	I work in the field		I am a non-skilled worker	Yes, community based	38	Yes	Primary level complete (6-8 years)	6	No		He is a non-skilled worker	17,500-35,000 RWF							25000	0	0	0
587	1390	12/30/2021	Yes	Yes	Ubudehe 3	35	Yes	No	Musanze	Muhabura	Nyange	Buramba	-1.4418	29.6418	Married (monogamy)	31	4	2	2	3.8,0	3,0	Male	Wife	Catholicism	No			I work in the field		I am a non-skilled worker	Yes, community based	46	Yes	Primary level but not complete (less than 6 years)	4	No		He is a non-skilled worker	17,500-35,000 RWF							25000	0	0	0
588	1392	12/30/2021	Yes	Yes	Ubudehe 2	18	Yes	No	Musanze	Rwambogo	Musanze	Runyangwe	-1.4896	29.6007	Cohabitating with a man/woman	17	3	1	1	0.4 (4 months)	0	Male	Wife	Protestantism	Yes	Primary level but not complete (less than 6 years)	5	I am a housewife	Irregular paid work, i.e. once in a while	No occupation yet, I am a student	Yes, community based	25	Yes	Primary level but not complete (less than 6 years)	4	No	Irregular paid work	He is a non-skilled worker	17,500-35,000 RWF							15000	0	8000	0
589	1393	12/30/2021	Yes	Yes	Ubudehe 2	41	Yes	No	Musanze	Nturo	Rwaza	Mugogo	-1.5664	29.6605	Married (monogamy)	37	5	2	2	3	3	Male	Wife	Protestantism	Yes	Primary level but not complete (less than 6 years)	5	I work in the field		I am a non-skilled worker	Yes, community based	35	Yes	Primary level but not complete (less than 6 years)	3	No		He is a non-skilled worker	Less than 17,500 RWF							12000	0	0	0
590	1394	12/30/2021	Yes	Yes	Ubudehe 1	35	Yes	No	Musanze	Ninda	Nyange	Kabari	-1.4322	29.6402	Married (monogamy)	33	5	3	3	14,5,0.9	14,5,0	Male	Wife	Adventist	Yes	Primary level but not complete (less than 6 years)		I am a housewife	Irregular paid work, i.e. once in a while	I am a non-skilled worker	Yes, community based	39	No			No	Irregular paid work	He is a non-skilled worker	Less than 17,500 RWF							20000	0	0	0
591	1395	12/30/2021		Yes	Ubudehe 3	41	Yes	No	Musanze	Kabazungu	Musanze	Kidendezi	-1.4735	29.5331	Married (monogamy)	20	6	5	5			Female	Wife	Protestantism	No			I work in the field		I am a non-skilled worker	Yes, community based	41	No	Primary level complete (6-8 years)	5	No		He is a non-skilled worker	17,500-35,000 RWF							10000	300	0	12000
592	1396	12/30/2021	Yes	Yes	Ubudehe 3	31	Yes	No	Musanze	Nturo	Rwaza	Mugogo	-1.5677	29.665	Married (monogamy)	22	5	3	3	14,9,1	14,9,1	Male	Wife	Adventist	Yes	Primary level but not complete (less than 6 years)	5	I work in the field		I am a non-skilled worker	Yes, community based	36	Yes	Primary level but not complete (less than 6 years)	3	No		He is a non-skilled worker	17,500-35,000 RWF							5000	220	0	0
593	1397	12/30/2021	Yes	Yes	Ubudehe 3	35	Yes	No	Musanze	Nturo	Rwaza	Mugogo	-1.5685	29.6612	Married (monogamy)	20	6	3	3	13,8,2	13,8,2	Male	Wife	Catholicism	Yes	Primary level but not complete (less than 6 years)	5	I work in the field	Part time paid employment	I am a non-skilled worker	Yes, community based	38	Yes	Primary level but not complete (less than 6 years)	3	Yes	Part time paid employment	He is a non-skilled worker	Less than 17,500 RWF							8000	0	0	0
594	1398	12/30/2021	Yes	Yes	Ubudehe 3	30	Yes	No	Musanze	Kabazungu	Musanze	Kidendezi	-1.4681	29.5363	Cohabitating with a man/woman	19	5	3	3	10,5,0.8 (8 monts)	10,5,0	Male	Wife	Catholicism	Yes	Primary level but not complete (less than 6 years)	5	I work in the field	Irregular paid work, i.e. once in a while	I am a non-skilled worker	Yes, community based	33	Yes	Primary level but not complete (less than 6 years)	3	No	Irregular paid work	He is a non-skilled worker	Less than 17,500 RWF							50000	30000	0	6000
595	1400	12/30/2021	Yes	Yes	Ubudehe 2	22	Yes	No	Musanze	Nturo	Rwaza	Mugogo	-1.5678	29.6574	Cohabitating with a man/woman	21	3	1	1	0	0	Male	Wife	Catholicism	Yes	Primary level complete (6-8 years)	6	I work in the field	Part time paid employment	I am a non-skilled worker	Yes, community based	33	Yes	Secondary School, Senior 5-6 complete	12	Yes	Part time paid employment	He is a non-skilled worker	17,500-35,000 RWF							20000	8000	0	0
596	1401	12/30/2021	Yes	Yes	Ubudehe 2	23	Yes	No	Musanze	Ninda	Nyange	Kabari	-1.4289	29.6358	Married (monogamy)	21	3	1	1	1	1	Male	Wife	Adventist	Yes	Primary level complete (6-8 years)	6	I work in the field		I am a non-skilled worker	Yes, community based	29	Yes	Primary level complete (6-8 years)	6	No		He is a non-skilled worker	17,500-35,000 RWF							30000	0	0	0
597	1402	12/30/2021	Yes	Yes	Ubudehe 2	28	Yes	No	Musanze	Ninda	Nyange	Kabari	-1.4295	29.6355	Married (monogamy)	25	3	1	1	2.7	2	Male	Wife	Protestantism	Yes	Secondary school, Senior 1-4 complete	10	I work in the field		I am a non-skilled worker	Yes, community based	33	Yes	Secondary School, Senior 5-6 complete	12	No		He is a non-skilled worker	36,000-99,000 RWF							10000	0	0	0
598	1403	12/30/2021	Yes	Yes	Ubudehe 3	29	Yes	No	Musanze	Ninda	Nyange	Kabari	-1.4297	29.6372	Cohabitating with a man/woman	24	4	2	2	3,1	3,1	Male	Wife	Catholicism	Yes	Primary level but not complete (less than 6 years)	5	I am a housewife		I am a non-skilled worker	Yes, community based	32	Yes	Secondary School, Senior 5-6 complete	11	No		He is a non-skilled worker	36,000-99,000 RWF							30000	250	0	500
599	1406	12/30/2021	Yes	Yes	Ubudehe 2	25	Yes	No	Musanze	Kabazungu	Musanze	Kidendezi	-1.469	29.5346	Cohabitating with a man/woman	17	4	2	2	7,2	7,2	Male	Wife	Protestantism	Yes	Primary level complete (6-8 years)	6	I am a housewife		I am a non-skilled worker	Yes, community based	36	Yes	Primary level complete (6-8 years)	3	No		He is a non-skilled worker	36,000-99,000 RWF							10000	500	0	4000
600	1407	12/30/2021	Yes	Yes	Ubudehe 2	30	Yes	No	Musanze	Kabazungu	Musanze	Kidendezi	-1.4698	29.5362	Cohabitating with a man/woman	25	4	2	2	4,1	4,1	Male	Wife	Catholicism	Yes	Primary level complete (6-8 years)	12	I work in the field	Irregular paid work, i.e. once in a while	No occupation yet, I am a student	Yes, community based	31	Yes	Primary level complete (6-8 years)	12	Yes	Part time paid employment	He is a skilled worker	36,000-99,000 RWF							50000	0	0	4000
601	1408	12/30/2021	Yes	Yes	Ubudehe 3	25	Yes	No	Musanze	Ninda	Nyange	Kabari	-1.4308	29.636	Cohabitating with a man/woman	19	5	2	2	6, 2	6,2	Male	Wife	Protestantism	Yes	Primary level but not complete (less than 6 years)	2	I work in the field		I am a non-skilled worker	Yes, community based	27	Yes	Primary level but not complete (less than 6 years)	1	No		He is a non-skilled worker	Less than 17,500 RWF							10000	300	0	0
602	1410	12/30/2021	Yes	Yes	Ubudehe 3	38	Yes	No	Musanze	Kabazungu	Musanze	Kidendezi	-1.4693	29.5317	Married (monogamy)	18	7	5	5	19,17,15,13,1	19,17,15,13,1	Male	Wife	Protestantism	Yes	Primary level but not complete (less than 6 years)	3	I am a housewife		I am a non-skilled worker	Yes, community based	39	Yes	Primary level but not complete (less than 6 years)	3	No		He is a non-skilled worker	17,500-35,000 RWF							20000	600	0	10500
603	1411	12/30/2021	Yes	Yes	Ubudehe 3	33	Yes	No	Musanze	Ninda	Nyange	Kabari	-1.4327	29.6415	Cohabitating with a man/woman		5	3	3	12, 7, 0.8	12,7,0	Male	Wife	Adventist	No	Primary level but not complete (less than 6 years)		I am on irregular paid work	Irregular paid work, i.e. once in a while	I am a non-skilled worker	Yes, community based	37	Yes	Primary level but not complete (less than 6 years)		No	Irregular paid work	He is a non-skilled worker	17,500-35,000 RWF							40000	0	0	0
604	1412	12/30/2021	Yes	Yes	Ubudehe 1	25	Yes	No	Musanze	Muhabura	Nyange	Buramba	-1.4448	29.6392	Cohabitating with a man/woman	17	4	2	2	7,2	7,2	Male	Wife	Catholicism	Yes	Primary level but not complete (less than 6 years)	5	I work in the field		I am a non-skilled worker	Yes, community based	29	Yes	Primary level complete (6-8 years)	6	No		He is a non-skilled worker	Less than 17,500 RWF							8000	50	0	0
605	1414	12/30/2021	Yes	Yes	Ubudehe 3	41	Yes	No	Musanze	Nturo	Rwaza	Mugogo	-1.5691	29.6587	Married (monogamy)	17	8	6	6	21, 17, 15, 12, 8, 1	21, 17, 15, 12, 8, 1	Male	Wife	Catholicism	Yes	Primary level but not complete (less than 6 years)	4	I work in the field		I am a non-skilled worker	Yes, community based	42	No		0	No		He is a non-skilled worker	Less than 17,500 RWF							3000	4850	0	6000
606	1415	12/31/2021	Yes	Yes	Ubudehe 1	40	Yes	No	Rulindo	Muvumu	Shyorongi	Muvumu	-1.8482	29.9195	Married (monogamy)	27	6	5	4	1. 10years, 2.7years, 3. 6years, 4. 0	10,7,6,0	Male	Wife	Protestantism	Yes	Primary level complete (6-8 years)	6	I work in the field		I am a non-skilled worker	Yes, community based	36	Yes	Primary level but not complete (less than 6 years)	5	No		He is a non-skilled worker	Less than 17,500 RWF							15000	100	0	5000
607	1418	12/31/2021	Yes	Yes	Ubudehe 3	25	Yes	No	Gakenke	Gikingo	Ruli	Rumasa	-1.8438	29.8129	Single	22	8	2	2	3,0	3,0	Male	Wife	Catholicism	Yes	Secondary school but not complete	9	I work in the field		I am a non-skilled worker	Yes, community based								100,000-199,000 RWF							30000	150000	0	10000
608	1423	12/31/2021	Yes	Yes	Ubudehe 3	26	Yes	No	Rulindo	Muvumu	Shyorongi	Muvumu	-1.8502	29.9185	Cohabitating with a man/woman	24	3	1	1	2020	1	Male	Wife	Protestantism	Yes	Primary level complete (6-8 years)	7	I work in the field	Irregular paid work, i.e. once in a while	I am a non-skilled worker	Yes, community based	45	Yes	Primary level complete (6-8 years)	8	Yes	Irregular paid work	He is a non-skilled worker	17,500-35,000 RWF							2000	500	0	0
609	1424	12/31/2021	Yes	Yes	Ubudehe 3	19	Yes	No	Gakenke	Gikingo	Ruli	Rumasa	-1.8449	29.8176	Married (monogamy)	17	5	1	1	1	1	Male	Daughter	Catholicism	Yes	Secondary school but not complete	9	I work in the field	Part time paid employment	I am a non-skilled worker	Yes, community based								36,000-99,000 RWF							40000	1000	0	3000
610	1425	12/31/2021	Yes	Yes	Ubudehe 3	28	Yes	No	Gakenke	Gikingo	Ruli	Rumasa	-1.8411	29.8175	Married (monogamy)	21	4	2	2	8,2	8,2	Male	Wife	Catholicism	Yes	Primary level but not complete (less than 6 years)	5	I work in the field		I am a non-skilled worker	Yes, community based	35	Yes	Primary level but not complete (less than 6 years)	5	No		He is a non-skilled worker	36,000-99,000 RWF							30000	400	10000	0
611	1427	12/31/2021	Yes	Yes	Ubudehe 2	38	Yes	No	Rulindo	Mwumba	Buyoga	Gakoma	-1.6924	30.0011	Married (monogamy)	25	7	5	5	12,10,8,6,2	12,10,8,6,2	Male	Wife	Other religion	Yes	Primary level complete (6-8 years)	8	I work in the field		I am a non-skilled worker	Yes, community based	38	Yes	Primary level but not complete (less than 6 years)	5	No		He is a non-skilled worker	17,500-35,000 RWF							6000	270	0	0
612	1429	12/31/2021	Yes	Yes	Ubudehe 2	41	Yes	No	Rulindo	Mwumba	Buyoga	Gakoma	-1.6932	29.9987	Married (monogamy)	27	5	5	3	12, 9, 1.10	12, 9, 1.10	Male	Wife	Catholicism	Yes	Primary level but not complete (less than 6 years)	3	I work in the field	Full time paid employment	I am a non-skilled worker	Yes, community based	51	Yes	Primary level but not complete (less than 6 years)	4	No		He is a non-skilled worker	17,500-35,000 RWF							10000	0	0	0
613	1430	12/31/2021	Yes	Yes	Ubudehe 2	23	Yes	No	Rulindo	Mwumba	Buyoga	Gakoma	-1.6882	29.9995	Single	22	6	1	1	8 months (0.8)	0	Male	Daughter	Catholicism	Yes	Primary level but not complete (less than 6 years)	5	I work in the field	Irregular paid work, i.e. once in a while	I am a non-skilled worker	Yes, community based								Less than 17,500 RWF							10000	0	0	0
614	1431	12/31/2021	Yes	Yes	Ubudehe 2	24	Yes	No	Rulindo	Mwumba	Buyoga	Gakoma	-1.6893	29.9974	Married (monogamy)	20	3	1	1	2.3	2	Male	Wife	Protestantism	Yes	Secondary school but not complete	9	I work in the field		I am a non-skilled worker	Yes, community based	24	Yes	Secondary school but not complete	9	No		He is a non-skilled worker	17,500-35,000 RWF							20000	0	0	0
615	1433	12/31/2021	Yes	Yes	Ubudehe 3	31	Yes	No	Rulindo	Mwumba	Buyoga	Gakoma	-1.6889	29.9989	Married (monogamy)	24	4	2	2	7,2	7,2	Male	Wife	Catholicism	Yes	Primary level complete (6-8 years)	6	I work in the field	Irregular paid work, i.e. once in a while	I am a non-skilled worker	Yes, community based	32	Yes	Primary level but not complete (less than 6 years)	5	Yes	Irregular paid work	He is a non-skilled worker	17,500-35,000 RWF							20000	500	0	2500
[truncated: 593 more columns]
